# Supplementary material for: Spatial signatures for predicting immunotherapy outcomes using multi-omics in non-small cell lung cancer
Source: Nat Genet. 2025 Oct 10;57(10):2482–93. doi: 10.1038/s41588-025-02351-7 (PMC12513832; doi:10.1038/s41588-025-02351-7)
Supplement: Supplementary file 4 — Supplementary Tables 1–7. [file 41588_2025_2351_MOESM4_ESM.xlsx]

## Sheet: Supplementary Table 1
Supplementary Table. 1: The clinical characteristics of Yale, UQ and Greek cohorts. NOS: Not Otherwise Specified, ND: Not Documented.
	Cohorts		Yale	UQ	Greece
	Number of Patients		113	42	79
	Age (Median)		66	63	70
	Sex	Female (%)	37.2	35.7	34.2
		Male (%)	38.1	64.3	65.8
		Not Specified	24.8	­	­
	Histology	Adenocarcinoma (%)	45.1	57.1	70.5
		Adenosquamous (%)	1.8	2.4	1.3
		NOS (%)	6.2	­	2.6
		Not Recorded (%)	24.8	­	­
		SCLC (%)	3.5	­	­
		Squamous (%)	18.6	35.7	23.1
		NSCLC	­	2.4	­
		Pleomorphic carcinoma (%)	­	2.4	2.6
	Response	ND (%)	30.1	2.4	2.5
		Non_responder (SD+PD) (%)	50.4	59.5	69.6
		Responder (CR+PR) (%)	19.5	38.1	27.8
	Immunotherapy	Atezolizumab (%)	15		3.8
		Durvalumab (%)	3.5	2.4	3.8
		Ipilimumab/Nivolumab (%)	2.7	­	­
		Nivolumab (%)	7.1	76.2	30.4
		Pembrolizumab (%)	46.9	16.7	62
		Not Specified (%)	24.8	4.8	­
		Extensive (%)	3.5	­	­
	Stage at Immunotherapy	IB (%)	0.9	­	­
		IIB (%)	5.3	­	­
		IIIA (%)	3.5	­	2.5
		IIIB (%)	7.1	­	5.1
		IV (%)	54.9	83.3	92.4
		Not Specified (%)	24.8	16.7	­
	Current Status	Alive (%)	37.2	57.1	27.8
		Deceased (%)	38.1	42.9	72.2
		Not Recorded (%)	24.8	­	­
	Line of Immunotherapy	1st line (%)	46.9	21.4	86.4
		2nd line (%)	15	50	10.6
		2nd line or beyond (%)	53.1	78.6	13.6
		3rd line (%)	2.7	­	­
		4th line (%)	0.9	­	­
		Adjuvant (%)	4.4	­	­
		Consolidation (%)	3.5	­	3
		Neoadjuvant (%)	1.8	­	­
		Not Recorded (%)	24.8	­	­
		Cannot be evaluated (lung metastases) (%)	­	2.4	­
		Cannot be evaluated (no dates) (%)	­	7.1	­
		Cannot be evaluated (no ITx) (%)	­	7.1	­

## Sheet: Supplementary Table 2
Supplementary Table. 2: The clinical characteristics of Yale, UQ and Greek cohorts analyzed in this study. NOS: Not Otherwise Specified, ND: Not Documented.
	Cohorts		Yale	UQ	Greece
	Number of Patients		39	35	61
	Age (Median)		69	63	70
	Sex	Female (%)	54	34	31
		Male (%)	46	66	69
		Not Specified	­­	­	­
	Histology	Adenocarcinoma (%)	66.7	38.7	69
		Adenosquamous (%)	5.1	12.9	1.6
		NOS (%)	7.7	­­	1.6
		Not Recorded (%)	­	­	­
		SCLC (%)	­	­	­
		Squamous (%)	20.5	45.2	24.5
		NSCLC	­	­	­
		Pleomorphic carcinoma (%)	­­	3.2	3.3
	Response	ND (%)	­	­	37.7
		Non_responder (SD+PD) (%)	69.2	65.7	39.3
		Responder (CR+PR) (%)	30.8	34.3	23
	Immunotherapy	Atezolizumab (%)	2.6	­­	4.9
		Durvalumab (%)	­	­	­
		Ipilimumab/Nivolumab (%)	2.6	­	­
		Nivolumab (%)	7.7	77.1	26.2
		Pembrolizumab (%)	87.2	22.9	68.9
		Not Specified (%)	­	­	­
		Extensive (%)	­	­	­
	Stage at Immunotherapy	IB (%)	­	­	­
		IIB (%)	­	­	­
		IIIA (%)	5.1	­	3.3
		IIIB (%)	5.1	­	1.6
		IV (%)	89.7	100	95.1
		Not Specified (%)	­	­	­
	Current Status	Alive (%)	46.2	51.4	45.9
		Deceased (%)	53.8	48.6	54.1
		Not Recorded (%)	­	­	­
	Line of Immunotherapy	1st line (%)	100	25.7	100
		2nd line (%)	­	65.7	­­
		Beyond 2nd line (%)	­	­	­
	Smoking Status	Current (%)	79.5	­	35
		Former (%)	15.4	­	50
		Never (%)	5.1	­	8.3
		NOS (%)	­­	­	6.7
	Prior Chemotherapy	Yes (%)	28.2	68.6	21.3
		No (%)	71.8	31.4	44.3
		ND (%)	­	­	34.4

## Sheet: Supplementary Table 3
Supplementary Table. 3: The list of antibodies for spatial proteomic profiling.
		Sample Type
	CD31	Human FFPE
	CD4	Human FFPE
	HLA-A	Human FFPE
	CD44	Human FFPE
	CD20	Human FFPE
	SMA	Human FFPE
	E-cadherin	Human FFPE
	CD68	Human FFPE
	CD45RO	Human FFPE
	Pan-Cytokeratin	Human FFPE
	CD45	Human FFPE
	Vimentin	Human FFPE
	CD11b	Human FFPE
	CD11c	Human FFPE
	CD34	Human FFPE
	CD8	Human FFPE
	IDO1	Human FFPE
	FOXP3	Human FFPE
	CD21	Human FFPE
	CD14	Human FFPE
	Granzyme B	Human FFPE
	Collagen IV	Human FFPE
	PD-L1	Human FFPE
	CD3e	Human FFPE
	PD-1	Human FFPE
	Ki67	Human FFPE
	ICOS	Human FFPE
	LAG3	Human FFPE
	CD163	Human FFPE

## Sheet: Supplementary Table 4
Supplementary Table. 4: Multivariable analysis for resistant signature in UQ cohort. Significant associations are highlighted according to the following thresholds: P < 0.05 (*), P < 0.01 (**), P < 0.001 (***), P < 0.0001 (****).
	Prognostic Factor	Univariable Analysis (Cox)		Multivariable Analysis (Cox)		Multivariable Analysis (Chi-square)
		HR (95% CI)	P value (two-sided; log-rank)	HR (95% CI)	P value (Chi-squared)	P value
	Signature score (resistance)	2.2 (0.93-5.4)	0.036*	2.92 (0.95-8.99)	0.03*	0.03*
	Age	1.0 (0.95-1.1)	0.72	1.05 (0.97-1.13)	0.21
	Sex (M vs F)	0.6 (0.27-1.3)	0.21	0.17 (0.04-0.67)	0.011*
	Stage (vs I)
	II	0.51 (0.08-2.97)	0.16	0.25 (0.02-2.56)	0.24
	III	1.11 (0.47-2.62)	0.82	0.52 (0.06-4.40)	0.54
	IV	0.22 (0.02-1.97)	0.17	0.13 (0.01-3.28)	0.22
	Histology (vs Adenocarcinoma)
	Squamous cell carcinoma	2.16 (0.95-4.88)	0.07	6.06 (1.41-26.1)	0.02*
	Line of Immunotherapy (vs first line)
	second line	0.8 (0.33-1.9)	0.62	0.19 (0.02-1.55)	0.12
	Prior Chemotherapy (vs No)
	Yes	0.84 (0.37-1.91)	0.68	1.19 (0.12-12.3)	0.88
	Type of Immunotherapy (vs nivolumab)
	pembrolizumab	1.42 (0.55-3.67)	0.63	0.38 (0.05-3.12)	0.37

## Sheet: Supplementary Table 5
Supplementary Table. 5: Multivariable analysis for resistance signature in Greek cohort. Significant associations are highlighted according to the following thresholds: P < 0.05 (*), P < 0.01 (**), P < 0.001 (***), P < 0.0001 (****).
	Prognostic Factor	Univariable Analysis (Cox)		Multivariable Analysis (Cox)		Multivariable Analysis (Chi-square)
		HR (95% CI)	P value (two-sided; log-rank)	HR (95% CI)	P value (Chi-squared)	P value
	Signature score (resistance)	1.7 (0.93-3.1)	0.042*	2.63 (0.92-7.52)	0.035*	0.035*
	Age	0.99 (0.96-1)	0.58	1.01 (0.95-1.08)	0.69
	Sex (M vs F)	0.89 (0.48-1.7)	0.71	0.51 (0.16-1.68)	0.27
	Stage (vs III)
	IV	0.47 (0.11-2)	0.31	0.31 (0.05-1.99)	0.22
	Histology (vs Adenocarcinoma)
	Squamous cell carcinoma	1.02 (0.5-1.9)	0.98	1.45 (0.44-4.77)	0.54
	Prior Chemotherapy (vs No)
	Yes	2.19 (0.99-4.82)	0.05*	1.83 (0.70-4.75)	0.22
	Smoking (vs Current)
	Former	0.89 (0.47-1.70)	0.73	0.51 (0.15-1.71)	0.27
	Never	1.57 (0.58-4.29)	0.38	3.14 (0.62-15.9)	0.17
	NOD	0.42 (0.09-1.83)	0.25	0.28 (0.05-1.72)	0.17
	Type of Immunotherapy (vs atezolizumab)
	nivolumab	1.25 (0.28-5.62)	0.77	0.80 (0.04-15.2)	0.88
	pembrolizumab	1.17 (0.28-4.93)	0.83	0.80 (0.05-11.9)	0.86

## Sheet: Supplementary Table 6
	Supplementary Table. 6: Multivariable analysis for response signature in UQ cohort. Significant associations are highlighted according to the following thresholds: P < 0.05 (*), P < 0.01 (**), P < 0.001 (***), P < 0.0001 (****).
	Prognostic Factor	Univariable Analysis (Cox)		Multivariable Analysis (Cox)		Multivariable Analysis (Chi-square)
		HR (95% CI)	P value (two-sided; log-rank)	HR (95% CI)	P value (Chi-squared)	P value
	Signature score (response)	0.38 (0.14-1.1)	0.034*	0.02 (0.00-0.30)	0.002**	0.0002***
	Age	0.97 (0.91-1)	0.24	0.97 (0.88-1.06)	0.45
	Sex (M vs F)	0.48 (0.19-1.2)	0.14	0.81 (0.17-3.87)	0.79
	Stage (vs I)
	II	0.41 (0.11-1.55)	0.19	0.30 (0.06-1.51)	0.14
	III	0.73 (0.28-1.87)	0.51	1.15 (0.05-27.9)	0.93
	IV	0.69 (0.08-5.54)	0.72	3.77 (0.16-90.8)	0.41
	Histology (vs Adenocarcinoma)
	Squamous cell carcinoma	1.37 (0.59-3.18)	0.31	5.89 (1.50-23.2)	0.011*
	Line of Immunotherapy (vs first line)
	second line	1.3 (0.54-3.3)	0.53	17.4 (1.0-301.6)	0.049*
	Prior Chemotherapy (vs No)
	Yes	0.81 (0.34-1.97)	0.65	7.72 (1.09-54.9)	0.041*
	Type of Immunotherapy (vs nivolumab)
	pembrolizumab	1.06 (0.36-3.17)	0.92	0.76 (0.14-4.23)	0.76

## Sheet: Supplementary Table 7
Supplementary Table. 7: Multivariable analysis for response signature in Greek cohort. Significant associations are highlighted according to the following thresholds: P < 0.05 (*), P < 0.01 (**), P < 0.001 (***), P < 0.0001 (****).
	Prognostic Factor	Univariable Analysis (Cox)		Multivariable Analysis (Cox)		Multivariable Analysis (Chi-square)
		HR (95% CI)	P value (two-sided; log-rank)	HR (95% CI)	P value (Chi-squared)	P value
	Signature score (response)	0.56 (0.3-1.1)	0.041*	0.49 (0.23-1.1)	0.03*	0.03*
	Age	0.99 (0.96-1)	0.58	1.0 (0.95-1.03)	0.59
	Sex (M vs F)	0.89 (0.48-1.7)	0.71	0.83 (0.41-1.70)	0.62
	Stage (vs III)
	IV	0.47 (0.11-2.0)	0.31	0.76 (0.14-4.27)	0.76
	Histology (vs Adenocarcinoma)
	Squamous cell carcinoma	1.02 (0.51-2.01)	0.96	1.22 (0.53-2.78)	0.64
	Prior Chemotherapy (vs No)
	NOD	1.15 (0.59-2.25)	0.69	1.06 0.46-2.45)	0.89
	Yes	1.90 (0.87-4.14)	0.11	1.70 (0.72-4.05)	0.23
	Smoking (vs Current)
	Former	0.89 (0.47-1.70)	0.73	1.16 (0.45-3.00)	0.76
	Never	1.57 (0.58-4.29)	0.38	1.46 (0.46-4.69)	0.52
	NOD	0.42 (0.10-1.83)	0.25	0.46 (0.09-2.32)	0.35
	Type of Immunotherapy (vs atezolizumab)
	nivolumab	1.25 (0.28-5.62)	0.77	2.15 (0.39-11.96)	0.38
	pembrolizumab	1.17 (0.28-4.93)	0.83	1.53 (0.32-7.22)	0.59
