# Supplementary material for: Spatial signatures for predicting immunotherapy outcomes using multi-omics in non-small cell lung cancer
Source: Nat Genet. 2025 Oct 10;57(10):2482–93. doi: 10.1038/s41588-025-02351-7 (PMC12513832; doi:10.1038/s41588-025-02351-7)
Supplement: Supplementary file 5 — Supplementary Data 1–4. [file 41588_2025_2351_MOESM5_ESM.xlsx]

## Sheet: Supplementary Data 1
Number	Core Type	Biopsy_Immunotherapy	Age	Sex	Smoking_Status	PD_L1_TPS_IC_other_biopsy	Mutation_Status	Stage_at_biopsy	Stage_at_Immunotherapy	Site_of_biopsy	Histotype	Metastatic_Site_at_Immunotherapy	Line_Immunotherapy	Agent_Immunotherapy	Concurrent_treatment	OverallResponse_1st_scan	BestOverallResponse	Start_date_Immunotherapy	End_date_Immunotherapy	Cycles_Immunotherapy	Progression_date	PFS_Days	PFS_Index	DOD_or_Last_FollowUp	OS_Days	OS_Index	irAEs	Previous_surgery	Previous_RT	Previous_adjuvant_chemotherapy	Previous_line	Durable_Clinical_Benefit_6Months	Long_term_benefit_12Months	Long_term_benefit_24Months
a1	Tumor	Pre	63	Female	Former	NA	NA	IB	IV	Lung	Squamous	LN	1	Pembrolizumab	Lenvatinib	PD	PD	2023-03-19	2023-08-19	6	2023-05-19	70	1	2023-02-20	348	1	Endocrine, Cardiac, Dermatologic	Yes	No	No	NA	NO	NO	NO
a3	Tumor	Pre	63	Female	Former	(40/5)	KRAS	IIA	IIIA	Lung	Adenocarcinoma		1	Pembrolizumab	Chemo	PD	PD	2017-07-11	2018-01-19	3	2017-09-27	78	1	2019-12-02	874	0	None	Yes	No	Yes	NA	NO	NO	NO
a5	Tumor	Pre	80	Male	Former	90/10	KRAS	IIB	IIIA	Lung	NOS		1	Atezolizumab		PR	PR	2017-11-21	On	49	NA	1043	0	2020-09-29	1043	0	None	Yes	No	Yes	NA	YES	YES	YES
a7	Tumor	Pre	60	Female	Never	30/0	BRAF, PIK3CA	IIIB	IV	Lung	Adenocarcinoma	Brain, Adrenal	1	Pembrolizumab	Targeted therapy/RT	SD	SD	2017-06-21	2019-11-16	41	2019-11-18	880	1	2020-04-11	1025	0	None	Yes	Yes	Yes	NA	YES	YES	YES
a11	Tumor	Pre	72	Female	Current	NA	None	IIIA	IV	Lung	Adenocarcinoma	Lung, Brain	1	Pembrolizumab		SD	SD	2023-01-17	2023-02-19	36	2023-03-19	782	1	2023-05-19	826	1	None	Yes	Yes	Yes	NA	YES	YES	YES
a13	Tumor	Pre	55	Male	Former	>50/>10	None	IIA	IV	Lung	Adenocarcinoma	Adrenal	1	Pembrolizumab		PR	PR	2017-02-15	2018-12-01	15	2017-09-14	211	1	2018-05-02	441	1	None	Yes	No	No	NA	YES	NO	NO
a14	Tumor	Pre	82	Female	Former	>1	KRAS	IIIA	IV	LN	Adenocarcinoma	Brain, Bone	1	Pembrolizumab	RT	SD	SD	2017-08-09	2018-09-05	12	2018-06-22	317	1	2019-05-18	647	1	Nonspecific, Endocrine	No	Yes	Yes	NA	YES	NO	NO
a15	Tumor	Pre	79	Female	Former	25/10	NA	IIA	IV	Lung	Adenocarcinoma	Adrenal, Liver	1	Nivolumab	RT	SD	SD	2017-10-19	2018-12-10	23	2019-01-08	446	1	2019-10-09	720	1	None	Yes	No	Yes	NA	YES	YES	NO
a18	Tumor	Post	68	Female	Former	(>10/>1)	NA	IV	IV	Lung	NOS	LN, Liver	1	Pemrolizumab		SD	SD	2017-04-07	2017-09-07	8	2017-09-18	164	1	2018-09-16	527	1	None	No	Yes	No	NA	NO	NO	NO
a20	Tumor	Pre	71	Female	Former	(100/10)	TP53, MET	IV	IV	Small bowel	Adenocarcinoma	Bone, Soft tissue, Small bowel	1	Pembrolizumab		SD	SD	2017-11-04	2019-02-07	36	NA	1105	0	2020-11-13	1105	0	None	No	Yes	No	NA	YES	YES	YES
a23	Tumor	Post	74	Male	Former	NA	PIK3CA	IV	IV	Lung	Adenocarcinoma	LN, Brain, Adrenal	1	Pembrolizumab	RT	SD	SD	2016-09-12	2017-08-12	15	2018-03-23	557	1	2019-07-26	1047	1	Dermatologic	No	Yes	No	NA	YES	YES	NO
a24	Tumor	Pre	76	Male	Former	90/5	TP53	IIIB	IIIB	LN	Squamous		1	Pembrolizumab		SD	SD	2017-11-10	2018-08-30	14	2018-08-27	290	1	2019-07-02	599	1	None	No	No	No	NA	YES	NO	NO
a26	Tumor	Pre	70	Female	Former	(90/5)	TP53, CDKN2A, KIT	IB	IV	Lung	Squamous	LN, Bone, Liver	1	Pembrolizumab	Chemo	SD	PR	2019-01-03	2019-03-25	2	2019-10-31	301	1	2019-12-19	350	1	Pulmonary, Dermatologic	Yes	Yes	No	NA	YES	NO	NO
a27	Tumor	Pre	60	Male	Former	0/<2	KRAS	IIB	IV	Lung	Adenocarcinoma	Lung	1	Pembrolizumab	Chemo	SD	SD	2017-12-08	2018-03-23	4	2018-05-23	166	1	2018-06-20	194	1	Nonspecific, GI, Dermatologic	Yes	No	No	NA	NO	NO	NO
a28	Tumor	Pre	74	Male	Former	>1/>10	TP53, MYC, NF1	IB	IV	Lung	Squamous	Lung, LN	1	Pembrolizumab	Chemo	SD	SD	2018-12-27	On	25	NA	714	0	2020-12-10	714	0	Dermatologic	No	Yes	No	NA	YES	YES
a31	Tumor	Pre	75	Male	Former	(0/<1)	KRAS	IA	IV	Lung	Adenocarcinoma	Brain, Bone	1	Pembrolizumab	Chemo/RT	PR	PR	2017-05-05	2018-04-19	16	2018-05-02	362	1	2018-12-20	594	1	None	Yes	No	No	None	YES	NO	NO
a33	Tumor	Pre	79	Male	Never	(>50/>1)	None	IIB	IV	Lung	Adenosquamous	Bone	1	Pembrolizumab	RT	SD	SD	2017-09-15	2018-10-12	16	2018-11-06	417	1	2019-02-13	516	1	GI, Dermatologic	Yes	Yes	Yes	None	YES	YES	NO
a34	Tumor	Pre	82	Female	Former	NA	KRAS	IA	IV	Lung	Adenocarcinoma	Lung	1	Pembrolizumab	Chemo	SD	SD	2019-06-27	2020-01-14	10	NA	283	0	2020-04-05	283	1	None	Yes	Yes	No	None	YES
a36	Tumor	Pre	75	Female	Former	(>1/1-10)	NA	IIB	IV	Lung	Adenosquamous	Lung	1	Pembrolizumab	Chemo	SD	SD	2018-10-19	2020-10-19	35	2020-11-02	745	0	2020-11-04	747	0	None	Yes	No	No	None	YES	YES	YES
a39	Tumor	Pre	71	Male	Former	NA	NA	IIIA	IV	Lung	Adenocarcinoma	LN, Brain	1	Pembrolizumab	Chemo/RT	PR	PR	2023-09-18	2023-11-18	4	NA	804	0	2023-11-20	804	0	Nonspecific	Yes	Yes	Yes	NA	YES	YES	YES
a41	Tumor	Pre	58	Female	Former	NA	KRAS	IB	IV	Lung	Adenocarcinoma	Brain	1	Pembrolizumab	RT	SD	SD	2016-01-22	2019-09-09	70	NA	1734	0	2020-10-21	1734	0	Endocrine, GI, Dermatologic	Yes	No	Yes	NA	YES	YES	YES
a42	Tumor	Pre	70	Female	Former	(>1/10)	NA	IA	IIIB	Lung	Squamous		1	Pembrolizumab	Chemo/RT/Durvalumab consolidation	SD	CR	2019-03-15	2019-12-13		NA	317	0	2020-01-26	317	1	None	Yes	No	No	NA	YES
a47	Tumor	Pre	63	Male	Former	>50/>1	TP53, KRAS	IV	IV	Brain	NOS	Brain	1	Pembrolizumab	Chemo	SD	SD	2019-05-02	2019-06-13	3	2019-07-22	81	1	2019-09-09	130	1	Neurologic	Yes	Yes	Yes	None	NO	NO	NO
a48	Tumor	Post	70	Female	Former	-5	RB1	IV	IV	LN	NOS	LN	1	Pembrolizumab	Chemo	SD	SD	2017-01-20	2017-06-14	8	2017-07-07	168	1	2019-02-24	765	1	Endocrine	No	No	No	None	NO	NO	NO
a53	Tumor	Pre	63	Female	Former	0/0	JAK3, STK11 KIT, NF	IV	IV	LN	Adenocarcinoma	LN, Bone, Pericardium	1	Pembrolizumab	Chemo	PD	PD	2019-03-14	2019-05-23	4	2019-06-13	91	1	2019-07-15	123	1	GI	No	No	No	None	NO	NO	NO
a55	Tumor	Post	48	Male	Former	<1	TP53, NRAS	IV	IV	Small bowel	Adenocarcinoma	Brain, Small bowel	1	Pembrolizumab	Chemo	PD	PD	2018-05-05	2018-05-21	1	2018-07-26	82	1	2019-07-23	444	1	None	No	No	No	None	NO	NO	NO
a56	Tumor	Pre	64	Male	Former	<1/<1	None	IV	IV	Brain	NOS	LN, Brain, Liver	1	Pembrolizumab	Chemo/RT	PR	PR	2019-06-13	2019-12-12	9	2020-01-27	228	1	2020-03-13	274	0	None	No	Yes	No	None	YES	NO	NO
a60	Tumor	Pre	74	Male	Former	-40	KRAS	IV	IV	Lung	Adenocarcinoma	Pleura, Pleural Effusion	1	Pembrolizumab	Chemo	SD	SD	2019-08-19	2020-06-04	12	2020-10-04	412	1	2020-11-24	463	0	None	No	No	No	None	YES	YES	NO
a61	Tumor	Pre	84	Female	Former	2023-05-05	PIK3CA	IV	IV	Lung	Adenocarcinoma	Bone, Peritoneum	1	Pembrolizumab		PR	PR	2019-07-26	On	18	NA	469	0	2020-11-06	469	0	None	No	No	No	None	YES	YES
a62	Tumor	Pre	53	Female	Current	3	KRAS	IV	IV	Lung	Adenocarcinoma	LN, Pleura, Pleural Effusion	1	Pembrolizumab	Chemo	PR	PR	2019-10-18	On	8	NA	385	0	2020-11-06	385	0	GI	No	No	No	None	YES	YES
a63	Tumor	Pre	82	Male	Former	90/1	TP53	IV	IV	Brain	Adenocarcinoma	Lung, LN, Brain	1	Pembrolizumab	RT	SD	PR	2019-09-20	On	19	NA	424	0	2020-11-17	424	0	Nonspecific	No	No	No	None	YES	YES
a64	Tumor	Pre	69	Male	Current	0	TP53, KRAS	IV	IV	Brain	Adenocarcinoma	Brain	1	Pembrolizumab	Chemo/RT	PR	PR	2019-11-11	2020-01-04	4	2020-09-22	316	1	2020-11-19	374	0	None	Yes	No	No	None	YES	NO	NO
a65	Tumor	Pre	64	Male	Current	55	NA	IV	IV	Lung	Squamous	Lung, Pleura, Bone	1	Pembrolizumab	Chemo	PR	PR	2019-09-23	2020-07-14	15	2020-07-27	308	1	2020-12-02	436	0	None	No	No	No	None	YES	NO	NO
a67	Tumor	Pre	62	Female	Former	(>50/>1)	KRAS	IV	IV	Brain	Adenocarcinoma	Brain, Soft tissue	1	Pembrolizumab		SD	PR	2017-07-31	2019-12-02	25	NA	1199	0	2020-11-11	1199	0	Renal, Neurologic	No	Yes	No	NA	YES	YES	YES
a72	Tumor	Pre	63	Male	Former	<1/<1	TP53	IV	IV	Lung	Adenocarcinoma	Lung	1	Ipilimumab/Nivolumab		PD	PD	2018-06-09	2018-09-19	1	2018-11-14	158	1	2019-01-01	206	1	Pulmonary	Yes	No	Yes	NA	NO	NO	NO
a75	Tumor	Post	66	Male	Former	NA	TP53, KRAS, APC	IIIB	IIIB	Lung	Squamous		1	Nivolumab		PD	PD	2017-06-16	2017-11-08	4	2017-08-18	63	1	2019-12-08	905	1	None	No	Yes	No	NA	NO	NO	NO
a76	Tumor	Pre	70	Female	Former	<1/10	NA	IA	IIIB	Lung	Squamous		1	Pembrolizumab	Chemo/RT/Durvalumab consolidation	SD	PR	2019-03-15	2019-12-27	8	NA	317	0	2020-01-26	317	1	None	Yes	No	No	NA	YES
a77	Tumor	Pre	70	Male	Former	25-50/>10	TP53, PTEN, BRCA1	IB	IV	Lung	Squamous	Liver	1	Pembrolizumab	Chemo	PR	PR	2019-04-11	On	23	NA	585	0	2020-11-16	585	0	None	Yes	No	No	NA	YES	YES
a78	Tumor	Pre	56	Female	Former	>50/>1	TP53	IV	IV	Brain	Adenocarcinoma	Brain	1	Pembrolizumab	Chemo	PR	PR	2018-06-06	2018-06-27	1	NA	860	0	2020-10-13	860	0	Neurologic	No	No	No	NA	YES	YES	YES
a80	Tumor	Pre	71	Female	Former	<1/<1	TP53	IV	IV	LN	Squamous	Brain	1	Atezolizumab	Bevacizumab	SD	SD	2019-12-20	2020-10-01	2	NA	71	0	2020-02-29	71	1	None	No	Yes	No	NA
a81	Tumor	Pre	64	Female	Former	(1-5/1-10)	KRAS	IV	IV	LN	Adenocarcinoma	Brain, Liver	1	Nivolumab		PD	PD	2018-09-11	2018-10-09	2	2018-11-05	55	1	2019-01-26	137	1	None	No	Yes	No	NA	NO	NO	NO
a82	Tumor	Pre	65	Female	Former	80-90/5-10	KRAS	IB	IV	Lung	Squamous	Adrenal	1	Nivolumab		PD	PD	2018-09-21	2018-10-18	2	2018-11-16	56	1	2019-02-05	137	0	Endocrine, Cardiac	Yes	No	No	NA	NO	NO	NO
a85	Tumor	Pre	76	Male	Former	25-50/1-10	KRAS	IV	IV	Lung	Adenocarcinoma	Pleural effusion	1	Pembrolizumab	Chemo	PD	PD	2018-09-27	2018-12-10	2	2018-11-17	51	1	2019-02-08	134	1	None	No	No	No	NA	NO	NO	NO
a88	Tumor	Pre	60	Female	Former	1/<5	BRAF	IIIA	IV	Lung	Adenocarcinoma	Bone	1	Pembrolizumab	Chemo/RT	SD	SD	2019-02-07	2019-12-12	14	2019-12-26	322	1	2020-10-05	606	1	None	Yes	No	No	NA	YES	NO	NO
a91	Tumor	Pre	56	Male	Former	NA	NA	Extensive	Extensive	Brain	SCLC	LN, Brain	1	Atezolizumab	Chemo/RT	PR	PR	2019-09-25	On	18	NA	422	0	2020-11-20	422	0	None	Yes	No	No	None	YES	YES
a92	Tumor	Pre	37	Male	Former	<1/<1	TP53, BRCA2, RB1	Extensive	Extensive	LN	SCLC	Brain, Peritoneum	1	Atezolizumab	Chemo/RT	SD	SD	2019-03-06	2019-10-03	7	2019-10-09	217	1	2020-03-03	363	1	None	No	No	No	None	YES	NO	NO
a93	Tumor	Pre	72	Female	Former	NA	NA	Extensive	Extensive	Brain	SCLC	Brain	1	Atezolizumab	Chemo	PR	PR	2019-08-26	2020-07-01	7	NA	204	0	2020-03-17	204	1	None	Yes	No	No	None	YES
a96	Tumor	Post	68	Female	Former	(70/<1)	KRAS	IV	IV	Lung	Squamous	Bone	1	Pembrolizumab	Chemo	SD	SD	2019-06-26	2019-11-22	8	2019-10-30	126	1	2020-02-15	234	1	None	No	No	No	None	NO	NO	NO
a99	Tumor	Pre	64	Female	Current	0/<1	TP53, CDKN2A, RB1	IV	IV	Bone	Adenocarcinoma	Bone, Soft tissue, Liver	1	Pembrolizumab	Chemo	PR	PR	2019-12-19	2020-08-18	9	2020-09-28	284	1	2020-12-08	355	0	None	No	No	No	None	YES	NO	NO
a100	Tumor	Post	75	Male	Never	0	ATM	IV	IV	Lung	Adenocarcinoma	Adrenal	1	Pembrolizumab	Chemo/RT	SD	SD	2019-05-30	2019-08-01	4	NA	561	0	2020-12-11	561	0	None	No	No	No	None	YES	YES
a101	Tumor	Post	66	Female	Former	(<1/<10)	KRAS	IV	IV	Lung	Adenocarcinoma	Brain	1	Ipilimumab/Nivolumab	RT	PD	PD	2018-06-19	2018-08-01	1	2018-08-01	43	1	2020-07-02	744	1	None	No	No	No	None	NO	NO	NO
a103	Tumor	Post	63	Male	Former	(>50/5)	NA	IIIB	IIIB	Lung	Squamous		1	Pembrolizumab	Chemo/RT	PR	PR	2018-10-15	2019-04-10	5	2019-10-17	367	1	2020-08-20	675	0	None	No	No	No	None	YES	YES	NO
a106	Tumor	Pre	69	Male	Current	0	TP53, STK11	IV	IV	Lung	Adenocarcinoma	Pleural effusion	1	Pembrolizumab	Chemo/Surgery	SD	SD	2019-03-21	2019-05-30	4	NA	609	0	2020-11-19	609	0	Endocrine, Pulmonary	Yes	No	No	None	YES	YES
a4	Tumor	Pre	69	Female	Former	(1-5/0)	KRAS	IIIA	IV	Lung	Adenocarcinoma	Brain, Bone	2	Atezolizumab		PD	PD	2018-01-10	2018-02-21	3	2018-03-19	68	1	2018-07-04	175	1	None	Yes	Yes	Yes	Chemo	NO	NO	NO
a9	Tumor	Pre	57	Female	Former	90/50	TP53, BRAF	IIB	IV	Lung	Adenocarcinoma	Adrenal, Spleen	2	Pembrolizumab		CR	CR	2018-05-15	2020-06-16	36	NA	880	0	2020-10-11	880	0	None	Yes	No	No	Chemo	YES	YES	YES
a12	Tumor	Pre	51	Male	Former	1-5/>10	None	IV	IV	Lung	Adenocarcinoma	LN, Brain	2	Pembrolizumab		PD	PD	2017-10-05	2017-12-07	4	2017-12-20	76	1	2018-01-10	97	1	None	No	No	No	Chemo	NO	NO	NO
a16	Tumor	Pre	55	Male	Former	2010-01-05	TP53	IB	IV	Lung	Adenocarcinoma	Bone	2	Pembrolizumab		PD	PD	2017-11-28	2018-09-01	3	2018-01-25	58	1	2018-05-21	174	1	None	Yes	No	No	Chemo	NO	NO	NO
a17	Tumor	Pre	49	Male	Former	>1/>1	NA	IIA	IV	Lung	Squamous	Soft tissue, Heart	2	Pembrolizumab		PD	PD	2018-09-24	2018-12-11	2	2018-11-30	67	1	2019-01-06	104	1	None	Yes	No	No	Chemo	NO	NO	NO
a22	Tumor	Pre	56	Male	Former	0/>1	TP53, CDKN2A	IIIB	IV	Lung	Squamous	Lung	2	Atezolizumab		PD	PD	2018-02-12	2018-04-15	2	2018-04-16	63	1	2018-05-27	104	1	None	No	Yes	No	Chemo	NO	NO	NO
a25	Tumor	Pre	83	Male	Former	0/0	KRAS	IIB	IV	Lung	Adenocarcinoma	Lung, Bone, Peritoneum	2	Atezolizumab		PD	PD	2019-04-12	2019-12-08	6	2019-06-19	68	1	2019-09-18	159	1	None	No	No	No	Chemo	NO	NO	NO
a35	Tumor	Pre	71	Male	Former	0/2	KRAS, PIK3CA	IV	IV	Soft tissue	Adenocarcinoma	Bone, Soft tissue, Liver, Peritoneum	2	Atezolizumab		NA	NA	2018-04-04	2018-04-25	2	NA	50	0	2018-05-24	50	1	None	No	Yes	No	Chemo
a37	Tumor	Pre	76	Male	Former	1970-01-01	TP53	IA	IV	Lung	Adenocarcinoma	Brain, Bone, Liver	2	Atezolizumab	RT	PD	PD	2019-01-28	2019-04-11	4	2019-03-20	51	1	2019-07-02	155	1	None	Yes	Yes	No	Chemo	NO	NO	NO
a38	Tumor	Pre	71	Female	Former	NA	None	IA	IV	Lung	Adenocarcinoma	Lung, Bone	2	Atezolizumab		SD	SD	2019-03-28	2019-08-30	7	2019-09-03	159	1	2019-09-10	166	1	None	Yes	No	No	Chemo/Bevacizumab	NO	NO	NO
a43	Tumor	Pre	74	Male	Former	NA	None	IB	IV	Lung	Adenocarcinoma	Peritoneum, Soft tissue, LN	2	Pembrolizumab		PR	PR	2018-12-21	2019-05-07	7	2019-06-18	179	1	2020-06-19	546	1	None	Yes	No	No	Chemo	NO	NO	NO
a73	Tumor	Post	51	Female	Never	>1/>1	RET	IV	IV	LN	Adenocarcinoma	Lung, LN	2	Atezolizumab	Bendamustine	SD	SD	2017-05-24	2018-06-28	20	2018-02-16	268	1	2020-10-02	1227	0		Yes	Yes	Yes	Pembrolizumab	YES	NO	NO
a86	Tumor	Pre	51	Female	Current	(0/>1)	TP53, MSH2, STK11	IV	IV	Brain	Adenocarcinoma	LN, Brain, Bone	2	Pembrolizumab	Bevacizumab	SD	SD	2019-05-21	2020-01-30	14	2020-01-27	251	1	2020-11-22	551	0	None	Yes	Yes	No	Chemo	YES	NO	NO
a89	Tumor	Pre	67	Female	Current	NA	NA	Extensive	Extensive	Brain	SCLC	Brain, Adrenal	2	Ipilimumab/Nivolumab		PR	PR	2018-05-08	2019-08-09	17	NA	764	0	2020-06-10	764	0	Endocrine, GI	No	Yes	No	Chemo	YES	YES	YES
a95	Tumor	Pre	40	Female	Current	(100/50)	KRAS	IV	IV	LN	NOS	Brain	2	Pembrolizumab		SD	SD	2017-07-02	2019-12-27	43	NA	1146	0	2020-08-21	1146	0	Endocrine, Dermatologic	Yes	Yes	No	NA	YES	YES	YES
a104	Tumor	Pre	78	Male	Former	NA	None	IIIA	IV	Lung	Adenocarcinoma	Bone, Liver	2	Pembrolizumab	RT	PD	PD	2017-08-11	2018-02-05	9	2017-11-17	98	1	2018-08-18	372	1	Dermatologic	Yes	No	No	Chemo/Bevacizumab	NO	NO	NO
a110	Tumor	Pre	79	Female	Former	NA	KRAS	IIIA	IV	LN	Adenocarcinoma	Lung, Brain, Liver, Adrenal	2	Atezolizumab	RT	SD	SD	2023-02-17	2023-10-18	24	2023-11-18	621	1	2023-12-20	1379	0	None	Yes	No	No	Chemo	YES	YES	NO
a32	Tumor	Pre	60	Female	Current	NA	KRAS	IIA	IIIB	Lung	Adenocarcinoma		3	Pembrolizumab	RT	SD	PR	2017-11-27	On	41	NA	1106	0	2020-12-07	1106	0	None	Yes	No	Yes	Chemo	YES	YES	YES
a50	Tumor	Pre	55	Male	Former	>50/5-10	KRAS	IV	IV	Lung	Adenocarcinoma	Brain, Bone, Adrenal	3	Nivolumab	Cabiralizumab	SD	SD	2019-08-15	2020-02-14	14	2020-02-26	195	1	2020-06-16	306	1	None	No	Yes	No	Ipilimumab/Nivolumab	YES	NO	NO
a83	Tumor	Post	70	Male	Former	NA	None	IV	IV	LN	Adenocarcinoma	LN	3	Atezolizumab		PR	CR	2014-04-05	2015-08-13	25	2018-07-23	1570	1	2019-08-27	1970	0	Endocrine, GI	No	No	No	Chemo	YES	YES	YES
a30	Tumor	Pre	60	Male	Current	(1/1)	TP53, EGFR	IV	IV	Bone	Adenocarcinoma	LN, Brain, Bone, Adrenal, Liver	4	Pembrolizumab	TIGIT inhibitor	PD	PD	2018-11-05	2019-02-11	5	2019-01-14	70	1	2020-08-30	664	1	None	No	No	No	Pembrolizumab/Chemo	NO	NO	NO
a45	Tumor	Pre	70	Male	Former	NA	NA	IIB	IIB	Lung	Squamous		Adjuvant	Nivolumab		NA	NA	2019-02-12	2020-02-12	13	NA	588	0	2020-09-22	588	0	None	Yes	No	Yes	NA	YES	YES
a52	Tumor	Pre	62	Male	Former	-1	TP53, APC	IA	IIB	Lung	Adenocarcinoma		Adjuvant	Atezolizumab		NA	NA	2019-05-09	2020-05-07	16	NA	483	0	2020-09-03	483	0	None	Yes	No	No	None	YES	YES
a57	Tumor	Pre	66	Male	Former	>50/1-10	NA	IIB	IIB	Lung	Squamous		Adjuvant	Nivolumab	Chemo	NA	NA	2019-08-02	2020-07-17	14	NA	392	0	2020-08-28	392	0	None	Yes	No	No	None	YES	YES
a97	Tumor	Pre	58	Female	Never	>50/>1	None	IIB	IIB	Lung	Adenocarcinoma		Adjuvant	Atezolizumab	Chemo	NA	NA	2019-04-22	2020-03-05	17	NA	486	0	2020-08-20	486	0	None	Yes	No	No	None	YES	YES
a98	Tumor	Pre	65	Female	Former	NA	NA	IIB	IIB	Lung	Adenocarcinoma		Adjuvant	Nivolumab	Chemo	NA	NA	2019-05-03	2020-04-01	13	NA	546	0	2020-10-30	546	0	None	Yes	No	No	None	YES	YES
a19	Tumor	Pre	61	Male	Former	>50/>10	TP53, BRAF, MSH2, P	IA	IIIB	Lung	Squamous		Consolidation	Durvalumab	Chemo/RT	SD	SD	2018-07-30	2019-03-25	9	2019-06-04	309	1	2020-12-07	861	1	None	Yes	Yes	No	NA	YES	NO	NO
a29	Tumor	Pre	66	Female	Former	(<1/10)	NA	IIIA	IIIA	Lung	Squamous	None	Consolidation	Durvalumab	Chemo/RT	PR	PR	2019-09-09	2020-11-16	14	NA	434	0	2020-11-16	434	0	Nonspecific, Dermatologic	No	No	No	None	YES	YES
a54	Tumor	Pre	47	Male	Former	>1/>1	NA	IIIA	IIIA	Lung	Squamous		Consolidation	Durvalumab	Chemo/RT	SD	SD	2019-03-25	2020-06-19	11	NA	606	0	2020-11-20	606	0	None	No	No	No	None	YES	YES
a79	Tumor	Pre	64	Female	Former	15/>1	NA	IIIB	IIIB	LN	Squamous		Consolidation	Durvalumab	Chemo/RT	PR	PR	2018-08-27	2019-12-19	26	NA	785	0	2020-10-20	785	0	None	No	No	No	NA	YES	YES	YES
a71	Tumor	Post	57	Male	Current	(80/20)	TP53	IIB	IIB	Bone	NOS	Bone	Neoadjuvant	Pembrolizumab		SD	SD	2017-12-29	2018-12-03	4	NA	991	0	2020-09-15	991	0	None	Yes	No	No	NA	YES	YES	YES
a108	Tumor	Post	54	Female	Current	(>50)	NA	IB	IB	Lung	Adenocarcinoma		Neoadjuvant	Atezolizumab		PR	PR	2018-11-20	2018-12-11	2	NA	568	0	2020-06-10	568	0	None	No	No	No	None	YES	YES
a2	Tumor
a6	normal
a8	Tumor
a10	Tumor
a21	Tumor
a40	Tumor
a44	Tumor
a46	Tumor
a49	Tumor
a51	Tumor
a58	Tumor
a59	Tumor
a66	Tumor
a68	Tumor
a69	Tumor
a70	Tumor
a74	Tumor
a84	Tumor
a87	Tumor
a90	Tumor
a94	Tumor
a102	Tumor
a105	Tumor
a107	Tumor
a109	Tumor
a111	Tumor
a112	Tumor
a113	Tumor

## Sheet: Supplementary Data 2
Number	Coord	SAMPLE_ID	Sex	Age	Histological_diagnosis	AdjuvantChemoTherapy	MetastaticChemoTherapy	Current_Status	Immunotherapy Response	ImmunoTx_treated	Immunotherapy	Stage at Immunotherapy	Date of 1st Immunotherapy infusion	Date of last FollowUp	PFS censored	PFS days	OS Censored	OS days	Line of therapy Immunotherapy
1	1A	TS-18 - 0541	F	66	Acinar adenocarcinoma			Alive	Responder	Y	NIVOLUMAB	IV	2016-07-21	2018-03-28	1	92	0	1569	2nd line
2	1B	TS-18 - 0565	F	67	Papillary adenocarcinoma	CARBOPLATINE PEMETREXED	ERLOTINIB	Alive	Non_responder	Y	NIVOLUMAB	IV	2017-01-26	2017-06-14	1	89	0	945	2nd line
4	1D	TS-18 - 0580	M	47	Papillary			Alive	Responder	Y	NIVOLUMAB	IV	2018-02-22	2018-04-13	na	na	0	1026	2nd line or beyond
					adenocarcinoma
5	1E	TS-18 - 0596	F	63	Papillary adenocarcinoma	CISPLATINE NAVELBINE		Alive	Responder	N							0	1699	Cannot be evaluated (no ITx)
8	2C	TS-18 - 1996	M	58	Acinar (60%) and solid (40%) adenocarcinoma	Cisplatine Navelbine		Alive	Responder	Y	NIVOLUMAB						0	643	Cannot be evaluated (no dates)
9	2D	TS-19 - 0109	F	57	squamous cell carcinoma	CISPLATINE and DOCETAXEL	CISPLATINE and DOCETAXEL	Alive	Responder	Y	PEMBROLIZUMAB	IV	2018-08-10	2018-10-30	1	63	0	258	1st line
10	2E	TS-19 - 0171	M	63	solid adenocarcinoma	CISPLATINE and NAVELBINE	CARBOPLATINE and NAVELBINE	Alive	Responder	Y	DURVALUMAB						0	475	It is stIII, should not be incluuded in the analysis
16	4A	TS-19 - 0181	M	59	micropapillary adenocarcinoma	CISPLATINE and NAVELBINE	CISPLATINE PEMETREXED and BEVACIZUMAB	Alive	Responder	Y	PEMBROLIZUMAB	IV	2018-09-13	2018-12-28	1	106	0	1571	2nd line or beyond
18	4C	TS-19 - 0183	M	58	adenocarcinoma	CISPLATINE and PEMETREXED	CARBOPLATNE and PEMETREXED	Alive	Responder	Y	PEMBROLIZUMAB	IV	2018-09-19	2019-01-23	0	126	0	2807	1st line
20	4E	TS-19 - 0185	M	71	adenocarcinoma	CISPLATINE and GEMCITABINE	ALIMTA	Alive	Responder	Y	NIVOLUMAB	IV	2017-11-17	2018-04-06	0	140	0	3243	2nd line
21	5A	TS-19 - 0722	M	59	Papillary adenocarcinoma	CISPLATINE NAVELBINE	CISPLATINE PEMETREXED BEVACIZUMAB	Alive	Responder	Y	PEMBROLIZUMAB	IV	2018-09-13	2018-12-28	1	75	0	1571	2nd line or beyond
24	5D	TS-19 - 0730	F	69	Acinar adenocarcinoma			Alive	ND	Y	NIVOLUMAB						0	499	Cannot be evaluated (no dates)
25	5E	TS-19 - 0731	F	57	Squamous cell carcinoma	CISPLATINE DOCETAXEL		Alive	Non_responder	Y	PEMBROLIZUMAB	IV	2018-08-10	2018-10-30	1	45	0	258	1st line
26	6A	TS-19 - 0732	F	66	Acinar adenocarcinoma		PLATINE PEMETREXED	Alive	Non_responder	Y	NIVOLUMAB	IV	2016-07-01	2018-04-26	1	112	0	1598	2nd line
29	6D	LB15 746 TL A	F	80	Invasive mucinous adenocarcinoma		Carboplatine and Pemetrexed	Alive	Non_responder	Y	NIVOLUMAB	IV	2017-06-21	2019-06-26	1	91	0	1353	2nd line
30	6E	LB16 948 TL B	F	58	Pleomorphic carcinoma	platine and pemetrexed		Alive	Responder	Y	Nivolumab	IV	2017-05-30	2018-10-03	0	491	0	721	2nd line
31	7A	LB18 159 TL B	M	63	NSCLC	Cisplatine and Docetaxel		Alive	Responder	Y	Nivolumab	IV	2018-07-19	2019-01-10	0	175	0	332	1st line
32	7B	LH13 3597 3 D 2	F	66	Acinar adenocarcinoma		platine and pemetrexed	Alive	Non_responder	Y	NIVOLUMAB	IV	2016-07-01	2018-04-26	1	112	0	1598	2nd line
34	7D	LH15 924 1 B	F	67	Lepedic adenocarcinoma	platine and pemetrexed		Alive	Non_responder	Y	Nivolumab	IV	2016-07-01	2018-04-26	1	112	0	1128	2nd line
35	7E	LH15 1890 3	M	46	Papillary adenocarcinoma		Carboplatine, pemetrexed and bevacizumab	Alive	Responder	Y	Nivolumab	IV	2018-02-22	2019-04-07	0	409	0	1385	2nd line
38	8C	LH16 2329	F	49	Acinar adenocarcinoma	Cisplatine and pemetrexed		Alive	Responder	Y	Nivolumab						0	781	Cannot be evaluated (no dates)
39	8D	LH16.3680 6F 3 BIS	M	58	Acinar adenocarcinoma	cisplatine and virelbine	carboplatine, pemetrexed and bevacizumab	Alive	Responder	Y	Nivolumab	IV	2018-09-03	2019-09-20	1	106	0	1025	1st line
40	8E	LH17 437 BIS A	M	58	Squamous cell carcinoma lung metastasis	Cisplatine and Docetaxel	paclitaxel and cetuximab	Alive	Non_responder	Y	Nivolumab						0	672	Cannot be evaluated (is HNSCC with lung metastases)
42	9B	LH18 576 10	F	56	Squamous cell carcinoma	Cisplatine docetaxel		Alive	Non_responder	Y	Pembrolizumab	IV	2018-08-10	2018-10-30	1	45	0	258	1st line
3	1C	TS-18 - 0573	M	82	Lung adenocarcinoma pleural metastasis			Deceased	Non_responder	N							1	293	Cannot be evaluated (no ITx)
6	2A	TS-18 - 0654	M	62	Squamous cell	CISPLATINE NAVELBINE		Deceased	Non_responder	Y	NIVOLUMAB	IV	5/19/2017 (Used the date of last relapse in order to use the case, but should be slightly shorter)	2017-12-16	na	na	1	829	2nd line or beyond
					carcinoma
7	2B	TS-18 - 1902	M	69	Basaloid squamous cell carcinoma			Deceased	Non_responder	Y	NIVOLUMAB	IV	2016-06-13	2017-01-18	1	42	1	722	2nd line or beyond
11	3A	TS-19 - 0173	M	59	micropapillary adenocarcinoma	CISPLATINE and PEMETREXED	CARBOPLATINE and DOCETAXEL	Deceased	Non_responder	Y	NIVOLUMAB	IV	2017-06-08	2017-06-12	1	4	1	355	2nd line
12	3B	TS-19 - 0175	M	70	adenosquamous carcinoma	CARBOPLATINE and TAXOL		Deceased	Non_responder	Y	NIVOLUMAB	IV	2017-01-06	2017-08-01	1	207	1	601	2nd line
13	3C	TS-19 - 0176	M	69	squamous cell carcinoma	Taxol carboplatine		Deceased	Non_responder	Y	NIVOLUMAB	IV	2016-11-28	2017-06-12	1	196	1	602	1st line
14	3D	TS-19 - 0177	M	62	squamous cell carcinoma	CISPLATINE NAVELBINE	CARBOPLATINE TAXOL	Deceased	Non_responder	Y	NIVOLUMAB	IV	2017-03-30	2017-12-16	1	224	1	829	2nd line
15	3E	TS-19 - 0179	M	78	squamous cell carcinoma	CARBOPLATINE and PACLITAXEL		Deceased	Non_responder	Y	NIVOLUMAB	IV	2017-11-17	2018-04-27	1	42	1	1214	2nd line
17	4B	TS-19 - 0182	M	57	keratinizing squamous cell carcinoma	CISPLATINE and NAVELBINE	CISPLATINE and DOCETAXEL	Deceased	Non_responder	Y	NIVOLUMAB	IV	2015-11-25	2016-03-17	1	113	1	1550	2nd line
19	4D	TS-19 - 0184	M	64	acinar adenocarcinoma	CARBOPLATINE and TAXOL		Deceased	Non_responder	Y	NIVOLUMAB	IV	2017-01-06	2017-08-01	1	42	1	2710	2nd line
22	5B	TS-19 - 0726	M	62	Squamous cell carcinoma	CISPLATINE VIRELBINE	CARBOPLATINE AUC5 PACLITAXEL	Deceased	Non_responder	Y	NIVOLUMAB	IV	2017-03-30	2017-12-16	1	54	1	829	2nd line
23	5C	TS-19 - 0729	F	46	Invasive mucinous adenocarcinoma		CISPLATINE PEMETREXED BEVACIZUMAB	Deceased	Non_responder	Y	NIVOLUMAB	IV	2017-11-06	2018-01-01	1	56	1	699	2nd line
27	6B	TS-19 - 0733	M	70	Basaloid squamous cell carcinoma		CARBOPLATINE DOCETAXEL	Deceased	Non_responder	Y	NIVOLUMAB	IV	2016-06-13	2017-01-18	1	56	1	722	2nd line
28	6C	LB11 551 TL C	M	62	Squamous cell carcinoma		Carboplatine and Paclitaxel	Deceased	Responder	Y	NIVOLUMAB	IV	2017-06-23	2019-02-13	1	448	1	2674	2nd line
33	7C	LH14 3787 3 C 3	M	78	Squamous cell carcinoma		Carboplatine and paclitaxel	Deceased	Non_responder	Y	NIVOLUMAB	IV	2017-11-17	2018-04-27	1	56	1	1214	2nd line
36	8A	LH15 3037 4 B 5	M	69	Squamous cell carcinoma	Carboplatine and paclitaxel		Deceased	Non_responder	Y	Nivolumab	IV	2016-11-28	2017-06-10	1	51	1	600	1st line
37	8B	LH16 348 2 A	F	46	Invasive mucinous adenocarcinoma		Carboplatine, pemetrexed and bevacizumab	Deceased	Non_responder	Y	Nivolumab	IV	2017-11-06	2018-01-01	1	56	1	699	2nd line
41	9A	LH17 2563 3 D 6	M	68	Micropapillary adenocarcinoma	cisplatine and virelbine	Anetumab and ravtansine	Deceased	Non_responder	Y	Pembrolizumab	IV	2018-06-07	2019-01-08	1	133	1	496	1st line

## Sheet: Supplementary Data 3
	Sample Type	Barcode #	Cat No	Target	Clone ID	Reporter Dye	Dilution
CD31	Human FFPE	BX001	4450017	CD31	AKYP0047	Alexa Fluor™ 750	1/200
CD4	Human FFPE	BX003	4550112	CD4	AKYP0048	Alexa Fluor™ 647	1/200
HLA-A	Human FFPE	BX004	4450046	HLA-A	AKYP0078	Alexa Fluor™ 750	1/200
CD44	Human FFPE	BX005	4450041	CD44	AKYP0073	Atto 550	1/200
CD20	Human FFPE	BX007	4450018	CD20	AKYP0049	Alexa Fluor™ 750	1/200
SMA	Human FFPE	BX013	4450049	SMA	AKYP0081	Alexa Fluor™ 750	1/200
E-cadherin	Human FFPE	BX014	4250021	E-cadherin	AKYP0057	Atto 550	1/200
CD68	Human FFPE	BX015	4550113	CD68	AKYP0050	Alexa Fluor™ 647	1/200
CD45RO	Human FFPE	BX017	4550127	CD45RO	AKYP0059	Alexa Fluor™ 647	1/200
Pan-Cytokeratin	Human FFPE	BX019	4450020	Pan-Cytokeratin	AKYP0053	Alexa Fluor™ 750	1/200
CD45	Human FFPE	BX021	4250099	CD45	AKYP0074	Atto 550	1/200
Vimentin	Human FFPE	BX022	4450050	Vimentin	AKYP0082	Alexa Fluor™ 750	1/200
CD11b	Human FFPE	BX023	4450015	CD11b	AKYP0040)	Alexa Fluor™ 750	1/200
CD11c	Human FFPE	BX024	4550114	CD11c	AKYP0051	Alexa Fluor™ 647	1/200
CD34	Human FFPE	BX025	4250057	CD34	AKYP0088	Atto 550	1/200
CD8	Human FFPE	BX026	4250012	CD8	AKYP0028	Atto 550	1/200
IDO1	Human FFPE	BX027	4550123	IDO1	AKYP0084	Alexa Fluor™ 647	1/200
FOXP3	Human FFPE	BX031	4550071	FOXP3	AKYP0102	Alexa Fluor™ 647	1/200
CD21	Human FFPE	BX032	4450027	CD21	AKYP0061	Atto 550	1/200
CD14	Human FFPE	BX037	4450047	CD14	AKYP0079	Atto 550	1/200
Granzyme B	Human FFPE	BX041	4250055	Granzyme B	AKYP0086	Atto 550	1/200
Collagen IV	Human FFPE	BX042	4550122	Collagen IV	AKYP0083	Alexa Fluor™ 647	1/200
PD-L1	Human FFPE	BX043	4550072	PD-L1	AKYP0103	Alexa Fluor™ 647	1/200
CD3e	Human FFPE	BX045	4550119	CD3e	AKYP0062	Alexa Fluor™ 647	1/200
PD-1	Human FFPE	BX046	4550038	PD-1	AKYP0070	Alexa Fluor™ 647	1/200
Ki67	Human FFPE	BX047	4450096	Ki67	AKYP0052	Alexa Fluor™ 750	1/200
ICOS	Human FFPE	BX054	4550117	ICOS	AKYP0090	Alexa Fluor™ 647	1/200
LAG3	Human FFPE	BX055	4550058	LAG3	AKYP0089	Alexa Fluor™ 647	1/200
CD163	Human FFPE	BX069	4250079	CD163	AKYP0114	Atto 550	1/200

## Sheet: Supplementary Data 4
	CD4_M1_M2_genes	ProliferatingTumor_Granulocytes_Vessels_genes
1	APOL6	GRB2
2	AQP9	POLR2J
3	BCL2A1	C1QBP
4	BIRC3	HSPA2
5	BRAF	B2M
6	C3AR1	GPX4
7	C5AR1	PSMB8
8	CAMP	TACSTD2
9	CCL13	NDUFA12
10	CCL14	HDAC1
11	CCL18	PKP3
12	CCL19	HLA.C
13	CCL20	SDHA
14	CCL22	DSP
15	CCL23	SKP1
16	CCL4	GRB7
17	CCL5	DUSP2
18	CCL7	EGR1
19	CCL8	CD58
20	CCND2	LDHA
21	CCR2	HK1
22	CCR5	RFC4
23	CCR7	TNFRSF12A
24	CD180	OASL
25	CD19	DSC3
26	CD1A	COX6B1
27	CD1D	FOS
28	CD2	ISG20
29	CD209	CXCL1
30	CD27	FZD6
31	CD300A	KRT5
32	CD33	ANP32B
33	CD37	HSPB1
34	CD38	UBB
35	CD3E	BIRC5
36	CD4	SERPING1
37	CD40	HLA.DRA
38	CD5	CD99
39	CD6	FUBP1
40	CD68	IFI16
41	CD70	LAMB3
42	CD79A	STAT1
43	CD80	PTTG1
44	CD86	RPLP0
45	CEACAM3	ANGPTL4
46	CFP	BLVRA
47	CLEC7A	KRT6C
48	CPA3	KRT18
49	CSF3R	YTHDF2
50	CTSG	NDUFA7
51	CXCL10	IL1RN
52	CXCL11	LAMP2
53	CXCL13	LAMC2
54	CXCL3	ADM
55	CXCL5	CD47
56	CXCL9	CBLC
57	CXCR2	PYCARD
58	CXCR5	RAC1
59	DPP4	TNFSF10
60	DUSP2	SMARCB1
61	EBI3	GPI
62	ELANE	RPS27A
63	ETS1	CMTM6
64	FASLG	HLA.F
65	FCGR3B	PML
66	FCN1	SERPINH1
67	FOXP3	TPM4
68	FPR1	FADD
69	FPR2	PPP2R1A
70	FPR3	HSP90B1
71	FZD2	DST
72	GNG7	SRSF2
73	GPC4	HMGA1
74	GZMA	PSMB10
75	GZMB	MAD2L2
76	GZMK	F2RL1
77	HCK	NFE2L2
78	HDC	NDUFA13
79	HSPA6	OAS1
80	IDO1	TNFRSF1A
81	IFNG	UQCRQ
82	IL12B	AREG
83	IL1A	MYC
84	IL1B	LAMA3
85	IL1RL1	MMP1
86	IL2RA	MMP3
87	IL2RB	NDUFB7
88	IL4R	CXCL2
89	IL7	THBS1
90	IL7R	DAXX
91	IRF8	MCM4
92	ITK	CDKN1A
93	KLRF1	S100A7
94	KLRG1	PEBP1
95	LAG3	HMGB1
96	LAIR2	CCNA1
97	LAMP3	CXCL14
98	LAT	IRF1
99	LILRA3	TECR
100	LILRA4	NDUFB4
101	LILRB2	TAPBP
102	LTA	RIPK2
103	LTB	EFNA1
104	LY86	ITGB6
105	MMP9	HSPA6
106	MS4A1	IFNGR2
107	MS4A6A	RBX1
108	MYB	CD9
109	NKG7	CDC20
110	NOD2	KRT6A
111	NR4A3	CD59
112	P2RY13	DDIT4
113	PDCD1	BST2
114	PDCD1LG2	SF3B1
115	PDK1	MAGEA6
116	PLA1A	PSMB5
117	PPBP	COX5B
118	PRG2	HLA.DMA
119	RASGRP2	JAK1
120	RSAD2	LCN2
121	S100A12	JUN
122	SAMSN1	APP
123	SELL	UBC
124	SIGLEC1	CXADR
125	SLAMF1	SHC1
126	SOCS1	LDHB
127	SPIB	NDUFA2
128	TBX21	IER3
129	TCF7	TNFRSF25
130	TCL1A	SLC2A1
131	TLR2	EPCAM
132	TLR7	COX6A1
133	TLR8	CRABP2
134	TNFAIP6	MCM7
135	TNFRSF13B	PDGFA
136	TNFRSF4	GBP1
137	TPSAB1	PMAIP1
138	TRAC	SAA1
139	TRBC1	KRT19
140	TREM1	ENO1
141	TREM2	NDUFB11
142	TXK	TXN2
143	ZBTB32	GPX1
144	BST1	PARP9
145	CCL17	ANXA1
146	CCR3	C1R
147	CCR6	NDUFA6
148	CD160	ATF3
149	CD1B	TAPBPL
150	CD1C	IDH2
151	CD1E	RHOA
152	CD22	SLC1A5
153	CD244	OAS3
154	CD247	CCL20
155	CD28	BAD
156	CD40LG	PRDX5
157	CD69	CD46
158	CD7	CDH1
159	CD79B	CALML3
160	CD8A	JUNB
161	CD96	STAT2
162	CLEC4A	SERINC1
163	CMA1	PSMD7
164	CR2	SNAI2
165	CREB5	MMP9
166	CTSW	CXCL3
167	CXCR1	SOD2
168	CXCR6	ID1
169	EFNA5	GNG12
170	EGR2	LTBR
171	FCER1A	HDAC3
172	FCER2	GOT2
173	FLT3LG	NDUFB8
174	FZD3	CASP1
175	HHEX	TYMS
176	IL12RB2	MCM5
177	IL18R1	CNOT2
178	IL18RAP	STMN1
179	IL21	GADD45B
180	KLRD1	FH
181	KLRK1	LGALS3
182	LY9	OAS2
183	MARCO	IGFBP3
184	MS4A2	IRF9
185	NLRP3	TYMP
186	PNOC	SERINC3
187	PVRIG	THBD
188	REN	ZC3H12A
189	SMPD3	HLA.A
190	SSX1	STAT3
191	TNFRSF10C	HSPA1A
192	TNFRSF11A	SFN
193	TRDC	U2AF1
194	WNT5B	S100A8
195	ZAP70	ISG15
196	CD3D	PDPN
197	IL9	P4HA2
198	LCK	DUSP6
199	CTLA4	COL17A1
200	ICOS	IFNGR1
201	IL3	COX4I1
202	TRAT1	KRT6B
203	SH2D1A	CTSH
204	PRF1	IL20RB
205	CSF2	RAB7A
206	CD3G	CEACAM6
207	GZMH	NASP
208	GZMM	GNAS
209	KLRB1	TPI1
210	TNFSF14	PIN1
211	LEF1	ITGB1
212	IL17A	PSMC4
213	IL26	SGK1
214	CSF1	NFKBIZ
215	GNLY	CDK4
216	IL4	C1S
217	CDC25A	FCGRT
218	IL5	RPS6
219	PMCH	PLAT
220	MAP4K2	CD74
221	FCRL2	SRP54
222	WNT7A	NDUFA1
223	CDK6	BRD2
224	IL5RA	IL32
225	CEACAM8	LYZ
226	CD8B	IFITM1
227	BLK	PLAUR
228	LGALS3	SLC16A1
229	CTSL	OAT
230	IDH1	NRP1
231	LAIR1	NDUFS8
232	FCGRT	PIM1
233	MS4A4A	SERINC2
234	MSR1	NDUFA4L2
235	CD163	BNIP3
236	FCGR1A	PSMB2
237	CD81	ALDOA
238	LILRB4	ADA
239	MRC1	CD24
240	APOE	INHBA
241	C1QB	GLUL
242	LGALS9	ICAM1
243	TFRC	LY6E
244	C1QA	CFB
245	OTOA	MIF
246	OLR1	CD44
247	SPRED1	ITGA5
248	RORA	CCNB1
249	TNFRSF25	RPL7A
250	GATA3	TUBB
251	THEM4	IFI27
252	SFXN1	PHGDH
253	BATF	TNFAIP3
254	CCR4	UQCR10
255	STING1	PSMB7
256	TNFSF8	SOD1
257		CAPN2
258		NR4A1
259		MCM2
260		POLR2A
261		CXCL10
262		JUP
263		NFKBIA
264		ATOX1
265		RAC2
266		ITGB4
267		TAP1
268		ETS2
269		NUPR1
270		IFITM2
271		DUSP1
272		NDUFB10
273		KRT14
274		IFI6
275		UBE2C
276		IL1R2
277		CD63
278		HPRT1
279		HIF1A
280		ACTB
281		IFI35
282		HLA.B
283		OAZ1
284		FOSL1
285		S100A9
286		NPM1
287		LTBP1
288		KRT17
289		CTNNB1
290		ITGA6
291		CCND1
292		CDH3
293		PDZK1IP1
294		CALML5
295		EIF2B4
296		EIF4EBP1
297		KRT7
298		P4HA1
299		MX1
300		CD164
301		MAGEA4
302		IFIT3
303		PLAU
304		SERPINB5
305		NDUFA11
306		HLA.E
307		TWF1
308		JAG1
309		HLA.DPA1
310		PCNA
311		TPM1
312		ECSIT
313		ILF3
314		CCND3
315		TNC
316		DDIT3
317		POLR2H
318		RPL23
319		EWSR1
320		PKM
321		FLNA
322		NDUFS7
323		PSMB9
324		AQP9
325		BCL2A1
326		BIRC3
327		BRAF
328		BST1
329		C3AR1
330		C5AR1
331		CAMP
332		CCL13
333		CCL14
334		CCL17
335		CCL18
336		CCL19
337		CCL22
338		CCL23
339		CCL4
340		CCL5
341		CCL7
342		CCL8
343		CCND2
344		CCR2
345		CCR3
346		CCR5
347		CCR7
348		CD160
349		CD180
350		CD19
351		CD1A
352		CD1B
353		CD1C
354		CD1D
355		CD1E
356		CD2
357		CD209
358		CD22
359		CD244
360		CD247
361		CD27
362		CD28
363		CD300A
364		CD37
365		CD38
366		CD3D
367		CD3E
368		CD3G
369		CD4
370		CD40
371		CD40LG
372		CD5
373		CD6
374		CD69
375		CD70
376		CD79A
377		CD79B
378		CD80
379		CD86
380		CD8A
381		CD96
382		CEACAM3
383		CEACAM8
384		CFP
385		CLEC4A
386		CLEC7A
387		CMA1
388		CPA3
389		CR2
390		CREB5
391		CSF1
392		CSF3R
393		CTLA4
394		CTSG
395		CXCL11
396		CXCL5
397		CXCL9
398		CXCR1
399		CXCR2
400		CXCR6
401		EFNA5
402		EGR2
403		ELANE
404		ETS1
405		FAM124B
406		FASLG
407		FCER1A
408		FCGR3B
409		FCN1
410		FCRL2
411		FLT3LG
412		FOXP3
413		FPR1
414		FPR2
415		FPR3
416		FZD3
417		GNG7
418		GNLY
419		GPC4
420		GZMA
421		GZMB
422		GZMH
423		GZMK
424		GZMM
425		HCK
426		HDC
427		HHEX
428		IDO1
429		IFNG
430		IL12B
431		IL18R1
432		IL18RAP
433		IL1A
434		IL1B
435		IL1RL1
436		IL21
437		IL2RA
438		IL2RB
439		IL3
440		IL4
441		IL4R
442		IL5RA
443		IL7R
444		IRF8
445		ITK
446		KLRB1
447		KLRD1
448		KLRF1
449		KLRG1
450		KLRK1
451		LAIR2
452		LAMP3
453		LAT
454		LCK
455		LEF1
456		LILRA3
457		LILRB2
458		LTB
459		LY86
460		LY9
461		MEFV
462		MS4A1
463		MS4A2
464		MS4A6A
465		MYB
466		NLRP3
467		NOD2
468		NR4A3
469		OSM
470		P2RY13
471		PDCD1
472		PDCD1LG2
473		PDK1
474		PNOC
475		PPBP
476		PRF1
477		PRG2
478		PVRIG
479		RASGRP2
480		RSAD2
481		S100A12
482		SAMSN1
483		SELL
484		SIGLEC1
485		SLAMF1
486		SMPD3
487		SPIB
488		TBX21
489		TCF7
490		TCL1A
491		TLR2
492		TLR7
493		TLR8
494		TNFAIP6
495		TNFRSF10C
496		TNFRSF13B
497		TNFSF14
498		TPSAB1
499		TRAC
500		TRAT1
501		TRBC1
502		TRDC
503		TREM1
504		TXK
505		ZAP70
506		MET
507		MAP3K13
508		WNT7B
509		AKAP1
510		SPINK5
511		MUC1
512		MMP7
513		TNFRSF1B
514		TLR4
515		IL17RA
516		TFE3
517		CLEC4E
518		WIPF1
519		STAT5B
520		PRKCD
521		LCP1
522		FCAR
523		STAT6
524		LILRB3
525		CSF2RB
526		CR1
527		PTGS2
528		NFAM1
529		BCL6
530		SLC11A1
531		ITGAX
532		GMIP
533		IL6R
534		MTF1
535		MME
536		IGF2R
537		CDKN2D
538		NOTCH1
539		SIRPA
540		UQCR11
541		KLF4
542		SOCS3
543		NCOR1
544		CD55
545		PLA1A
546		STC1
547		MCAM
548		RBL2
549		TXNIP
550		CKLF
551		MBNL1
552		NOS3
553		TGFBR2
554		IRF3
555		SELP
556		DLL4
557		GUSB
558		CD34
559		GLUD1
560		MYD88
561		A2M
562		TSPAN7
563		IL15RA
564		GIMAP6
565		ROBO4
566		ELMO1
567		MECOM
568		PYCR2
569		BID
570		RASA4
571		GBP2
572		TIE1
573		MCL1
574		CLU
575		TNFRSF10B
576		CDH5
577		TNFRSF10D
578		SMC3
579		MAPK12
580		SNAI1
581		THY1
582		CD200
583		FLT1
584		ASL
585		PGF
586		HLA.DPB1
587		SPRY4
588		BMP4
589		CCL2
590		IL3RA
591		EDN1
592		CXCR4
593		ERG
594		NTHL1
595		PRR5
596		LRRC32
597		CD276
598		PALMD
599		BCL6B
600		FZD4
601		MEF2C
602		MMRN2
603		SELE
604		HLA.DMB
605		KEAP1
606		SIGIRR
607		PECAM1
608		CLEC14A
609		MFNG
610		PUM1
611		HLA.DRB5
612		PDGFD
613		TNFRSF14
614		DLL1
615		CSF3
616		PFKFB3
617		ERCC3
618		ENG
619		LOXL2
620		CFI
621		RHOB
622		ZBTB20
623		IRF7
624		ICAM2
625		SPRY1
626		GIMAP4
627		ID2
628		GATA2
629		ZBTB16
630		CX3CL1
631		IL6ST
632		RELA
633		PPP3CA
634		SPOP
635		ENTPD1
636		PIAS4
637		APLNR
638		HLA.DQB1
639		PIK3R3
640		TNFRSF4
641		FLNB
642		LAMA5
643		ANGPT2
644		CD81
