# Supplementary material for: Spatial signatures for predicting immunotherapy outcomes using multi-omics in non-small cell lung cancer
Source: Nat Genet. 2025 Oct 10;57(10):2482–93. doi: 10.1038/s41588-025-02351-7 (PMC12513832; doi:10.1038/s41588-025-02351-7)
Supplement: Supplementary file 6 — Source data for Fig. 2c–h. [file 41588_2025_2351_MOESM6_ESM.xlsx]

## Sheet: source_data_Figure_2c
	TMA	Response	Followup	Current Status	Censored	Status	PFS_Days	PFS_Index	PFS_5Years_months	PFS_5Years_Index	PFS_2Years_months	PFS_2Years_Index	OS_Days	OS_Index	OS_5Years_months	OS_5Years_Index	OS_2Years_months	OS_2Years_Index	line_at_ITX	Biopsy_at_ITX	Unidentified	Stroma (fibroblasts)	Vessels	Tumour	Proliferating_Tumour	Granulocytes	M1_mac	M2_mac	Exhausted CD8	Cytotoxic CD8	CD8_cells	Treg	CD4_TFH	CD4	B_Cells	DCs
31	4301	Responder	2807	Alive	Censored	0	126	0	5.7	0	5.7	0	126	0	60	0	24	0	1st line	#N/A	0	0.00621118	0.0275067	0.850932	0.0292813	0	0.00443656	0.0195209	0.00177462	0.00266193	0.0275067	0.00532387	0	0.014197	0	0.0106477
36	4301	Responder	332	Alive	Censored	0	175	0	7.9	0	7.9	0	175	0	10.9	0	10.9	0	1st line	#N/A	0	0.00988822	0.00128977	0.0932932	0.0116079	0.0460017	0.0395529	0.114789	0.00171969	0.0313844	0.00902837	0.00214961	0.000429923	0.0038693	0.000429923	0.634566
32	4301	Responder	3243	Alive	Censored	0	140	0	6.3	0	6.3	0	140	0	60	0	24	0	2nd line	#N/A	0	0.0654762	0	0.869048	0	0	0.00595238	0.0357143	0	0	0.0178571	0	0.00595238	0	0	0
37	4301	Responder	1385	Alive	Censored	0	409	0	18.5	0	18.5	0	409	0	45.5	0	24	0	2nd line	#N/A	0	0.634642	0.0175316	0.286816	0.00140252	0.00140252	0	0.0497896	0	0.00140252	0.000701262	0.000701262	0	0.00140252	0	0.00420757
35	4301	Responder	721	Alive	Censored	0	491	0	22.2	0	22.2	0	491	0	23.7	0	23.7	0	2nd line	#N/A	0	0.333333	0	0.666667	0	0	0	0	0	0	0	0	0	0	0	0
25	4301	Responder	1026	Alive	Censored	0	50	0	2.3	0	2.3	0	50	0	33.7	0	24	0	2nd line or beyond	#N/A	0	0.125261	0.210856	0.411273	0.0104384	0.00417537	0.0668058	0.152401	0	0.00208768	0.0146138	0	0	0.00208768	0	0
13	4301	Non-responder	258	Alive	Censored	0	63	1	2.9	1	2.9	1	81	0	8.5	0	8.5	0	1st line	#N/A	0	0.00970504	0.023216	0.834253	0.0795433	0.00228354	0.0140818	0.0234063	0.00190295	0.00171265	0.00133206	0.00323501	0.00038059	0.00209325	0.000570885	0.00228354
23	4301	Non-responder	258	Alive	Censored	0	63	1	2.9	1	2.9	1	81	0	8.5	0	8.5	0	1st line	#N/A	0	0.0249335	0.00731383	0.794215	0.0229388	0.00132979	0.00698138	0.0435505	0.00465426	0.00930851	0.00199468	0.00764628	0.0056516	0.00598404	0.0621676	0.00132979
28	4301	Responder	258	Alive	Censored	0	63	1	2.9	1	2.9	1	81	0	8.5	0	8.5	0	1st line	#N/A	0	0.0124638	0.0681159	0.644638	0.0863768	0.0504348	0.0643478	0.0605797	0	0.00057971	0.00550725	0.00144928	0.000289855	0.0026087	0.00144928	0.00115942
39	4301	Responder	1025	Alive	Censored	0	106	1	4.8	1	4.8	1	382	0	33.7	0	24	0	1st line	#N/A	0.00197628	0.0158103	0.0118577	0.713439	0.128458	0	0.0256917	0.0513834	0.00395257	0.00592885	0.0118577	0.00197628	0	0.00197628	0.0197628	0.00592885
10	4301	Non-responder	2710	Deceased	Uncensored	1	42	1	1.9	1	1.9	1	207	1	60	0	24	0	2nd line	#N/A	0	0.289504	0.0380623	0.635525	0	0.0011534	0.0011534	0.0219146	0	0	0.0023068	0.0023068	0.0011534	0.00692042	0	0
0	4301	Non-responder	945	Alive	Censored	0	89	1	4	1	4	1	139	0	31.1	0	24	0	2nd line	#N/A	0.00121877	0.126752	0.00609384	0.699573	0.0225472	0.00914077	0.0292505	0.0956734	0	0	0.00426569	0.00121877	0.000609385	0.00365631	0	0
16	4301	Non-responder	1353	Alive	Censored	0	91	1	4.1	1	4.1	1	735	0	44.5	0	24	0	2nd line	#N/A	0	0.211868	0.165065	0.478897	0.0121187	0.00167154	0.00668617	0.0388634	0.000835771	0.000417885	0.0179691	0.00793982	0.00125366	0.0543251	0	0.00208943
24	4301	Responder	1569	Alive	Censored	0	92	1	4.2	1	4.2	1	615	0	51.6	0	24	0	2nd line	#N/A	0	0.0464259	0.0110538	0.726234	0.00110538	0	0.0574797	0.100958	0.00036846	0.00257922	0.0228445	0.00405306	0.00257922	0.0228445	0.00147384	0
19	4301	Non-responder	1128	Alive	Censored	0	112	1	5.1	1	5.1	1	664	0	37.1	0	24	0	2nd line	#N/A	0	0.00470844	0.0536038	0.60105	0.00688157	0.000181094	0.0403839	0.0396595	0.0298805	0.00253531	0.0831221	0.0103223	0.0130388	0.0896414	0.0249909	0
14	4301	Non-responder	1598	Alive	Censored	0	112	1	5.1	1	5.1	1	664	0	52.5	0	24	0	2nd line	#N/A	0	0.041806	0.0200669	0.533445	0	0	0.0769231	0.0785953	0	0.0133779	0.0551839	0.00167224	0.0083612	0.0802676	0.0886288	0.00167224
17	4301	Non-responder	1598	Alive	Censored	0	112	1	5.1	1	5.1	1	664	0	52.5	0	24	0	2nd line	#N/A	0	0.0219646	0.0298963	0.508847	0.0268456	0	0.230018	0.0433191	0.00671141	0.0146431	0.0518609	0.00854179	0.0042709	0.0402685	0.0115924	0.00122026
34	4301	Responder	2674	Deceased	Uncensored	1	448	1	20.3	1	20.3	1	448	1	60	0	24	0	2nd line	#N/A	0	0.0384799	0.00717017	0.82218	0.0793499	0.0150574	0.00239006	0.0217495	0.00215105	0.00167304	0.00501912	0.00143403	0	0.00286807	0	0.000478011
30	4301	Responder	1571	Alive	Censored	0	106	1	4.8	1	4.8	1	106	0	51.6	0	24	0	2nd line or beyond	#N/A	0	0.151762	0.100271	0.647696	0	0.00271003	0.00271003	0.0921409	0	0	0.00271003	0	0	0	0	0
33	4301	Responder	1571	Alive	Censored	0	106	1	4.8	1	4.8	1	106	0	51.6	0	24	0	2nd line or beyond	#N/A	0.000571429	0.0417143	0.00228571	0.788	0.0102857	0.00114286	0.00571429	0.128	0.000571429	0	0.00571429	0.00628571	0.000571429	0.00685714	0	0.00228571
20	4301	Non-responder	600	Deceased	Uncensored	1	51	1	2.3	1	2.3	1	194	1	19.7	1	19.7	1	1st line	#N/A	0.000746269	0.104478	0.0171642	0.647015	0.0723881	0.0477612	0.0156716	0.0626866	0.0126866	0.00522388	0.00447761	0.00671642	0	0.00149254	0.000746269	0.000746269
22	4301	Non-responder	496	Deceased	Uncensored	1	133	1	6	1	6	1	215	1	16.3	1	16.3	1	1st line	#N/A	0	0.151651	0.111895	0.481885	0.00224431	0.0147483	0.0189163	0.0410388	0	0.00160308	0.0317409	0.0144277	0.02084	0.100673	0.00769477	0.000641231
6	4301	Non-responder	602	Deceased	Uncensored	1	196	1	8.9	1	8.9	1	196	1	19.8	1	19.8	1	1st line	#N/A	0	0.0487325	0.00327797	0.638767	0.137675	0.0443619	0.0491696	0.0594406	0.00131119	0.00196678	0.00218532	0.00917832	0.000437063	0.00327797	0	0.000218531
4	4301	Non-responder	355	Deceased	Uncensored	1	4	1	0.2	1	0.2	1	4	1	11.7	1	11.7	1	2nd line	#N/A	0	0.026862	0.128816	0.729548	0.0103785	0.002442	0.0213675	0.0262515	0	0.000610501	0.015873	0.00732601	0.000610501	0.021978	0.00671551	0.001221
8	4301	Non-responder	1214	Deceased	Uncensored	1	42	1	1.9	1	1.9	1	161	1	39.9	1	24	0	2nd line	#N/A	0	0.0169014	0	0.219718	0.0028169	0.676056	0.0225352	0.0478873	0	0	0	0	0	0	0	0.0140845
18	4301	Non-responder	1214	Deceased	Uncensored	1	42	1	1.9	1	1.9	1	161	1	39.9	1	24	0	2nd line	#N/A	0	0.0145548	0	0.760274	0.151541	0.0196918	0.000856164	0.0136986	0.00256849	0.00428082	0.00171233	0.00342466	0	0	0	0.0273973
12	4301	Non-responder	699	Deceased	Uncensored	1	56	1	2.5	1	2.5	1	56	1	23	1	23	1	2nd line	#N/A	0	0.0385117	0.0620104	0.640339	0.112272	0.000652742	0.0698433	0.058094	0	0.00391645	0.0110966	0	0	0.00326371	0	0
21	4301	Non-responder	699	Deceased	Uncensored	1	56	1	2.5	1	2.5	1	56	1	23	1	23	1	2nd line	#N/A	0	0.0808286	0.0235581	0.74736	0.0105605	0	0.0666125	0.0406174	0.000406174	0.000406174	0.0194963	0.00203087	0.000812348	0.00731113	0	0
3	4301	Non-responder	722	Deceased	Uncensored	1	56	1	2.5	1	2.5	1	219	1	23.7	1	23.7	1	2nd line	#N/A	0.000106553	0.0101225	0.010975	0.748961	0.110709	0.00958977	0.00319659	0.034097	0.00191795	0.0213106	0.0280234	0.00511454	0.000532765	0.0149174	0.000319659	0.000106553
15	4301	Non-responder	722	Deceased	Uncensored	1	56	1	2.5	1	2.5	1	219	1	23.7	1	23.7	1	2nd line	#N/A	0	0.0103255	0.00501936	0.805392	0.0853291	0.00215115	0.00473254	0.0182131	0.00157751	0.0243797	0.0292557	0.00286821	0.000286821	0.0101821	0.00014341	0.00014341
9	4301	Non-responder	1550	Deceased	Uncensored	1	113	1	5.1	1	5.1	1	113	1	51	1	24	0	2nd line	#N/A	0	0.00210084	0.00210084	0.838235	0.0378151	0	0.0315126	0.0189076	0.00210084	0	0.00840336	0.0189076	0	0.00630252	0.0336134	0
5	4301	Non-responder	601	Deceased	Uncensored	1	207	1	9.4	1	9.4	1	207	1	19.8	1	19.8	1	2nd line	#N/A	0	0.0587427	0.00618344	0.638956	0.0158021	0.199588	0.0116798	0.0219856	0.000687049	0.000343525	0.00240467	0.0127104	0.000687049	0.00927516	0.0195809	0.0013741
2	4301	Non-responder	829	Deceased	Uncensored	1	224	1	10.1	1	10.1	1	261	1	27.3	1	24	0	2nd line	#N/A	0	0.00657728	0.0172021	0.808753	0.0779155	0.000252972	0.0505945	0.0326334	0	0.000758917	0.00252972	0.000252972	0.000252972	0.00101189	0	0.00126486
7	4301	Non-responder	829	Deceased	Uncensored	1	224	1	10.1	1	10.1	1	261	1	27.3	1	24	0	2nd line	#N/A	0	0.146958	0	0.76349	0.0665901	0	0.00229621	0.0183697	0	0	0	0	0	0	0	0.00229621
11	4301	Non-responder	829	Deceased	Uncensored	1	224	1	10.1	1	10.1	1	261	1	27.3	1	24	0	2nd line	#N/A	0	0.0154857	0.0464571	0.774519	0.0933834	0.00164242	0.0183013	0.0283904	0	0.000234632	0.004458	0.00539653	0.00117316	0.00750821	0	0.00305021
113	YTMA_471	Responder	469	Alive	Censored	0	469	0	21.2	0	21.2	0	469	0	15.4	0	15.4	0	1	Pre	0	0	0	0.8	0	0	0	0	0.2	0	0	0	0	0	0	0
117	YTMA_471	Responder	585	Alive	Censored	0	585	0	26.5	0	24	0	585	0	19.2	0	19.2	0	1	Pre	0	0.00929054	0.00168919	0.86402	0.0565878	0.0185811	0.0202703	0.0261824	0.000844595	0	0.000844595	0.000844595	0	0.000844595	0	0
123	YTMA_471	Responder	609	Alive	Censored	0	609	0	27.6	0	24	0	609	0	20	0	20	0	1	Pre	0	0.00184843	0.00277264	0.792976	0.0434381	0.0277264	0.0739372	0.0452865	0	0.000924214	0.00369686	0.000924214	0	0.00369686	0.00277264	0
94	YTMA_471	Responder	714	Alive	Censored	0	714	0	32.3	0	24	0	714	0	23.5	0	23.5	0	1	Pre	0	0.116228	0.00438597	0.627193	0.122807	0.0109649	0.0131579	0.0394737	0.00219298	0.00657895	0.0131579	0.00877193	0.00219298	0.0109649	0.0131579	0.00877193
100	YTMA_471	Responder	747	Alive	Censored	0	745	0	33.7	0	24	0	747	0	24.6	0	24	0	1	Pre	0	0.00354925	0.0159716	0.333629	0.0443656	0.00709849	0.308784	0.0186335	0.0106477	0	0.0976043	0.0230701	0.0133097	0.0390417	0.0248447	0.0594499
103	YTMA_471	Responder	804	Alive	Censored	0	804	0	36.4	0	24	0	804	0	26.4	0	24	0	1	Pre	0	0.0384858	0.00694006	0.718612	0.0100946	0.00630915	0.0826498	0.0271293	0.00189274	0.00189274	0.0176656	0.0189274	0.00378549	0.0548896	0.00189274	0.00883281
86	YTMA_471	Responder	1043	Alive	Censored	0	1043	0	47.2	0	24	0	1043	0	34.3	0	24	0	1	Pre	0	0.00647249	0.00107875	0.807983	0.0377562	0	0.0334412	0.0809061	0.00107875	0.0021575	0.00323625	0.00539374	0.0021575	0.00755124	0	0.0107875
104	YTMA_471	Responder	1734	Alive	Censored	0	1734	0	60	0	24	0	1734	0	57	0	24	0	1	Pre	0	0	0	1	0	0	0	0	0	0	0	0	0	0	0	0
99	YTMA_471	Responder	283	Deceased	Uncensored	1	283	0	12.8	0	12.8	0	283	1	9.3	1	9.3	1	1	Pre	0	0.0166415	0.00453858	0.417549	0.205749	0	0.121029	0.0453858	0.00605144	0.0438729	0.0695915	0.00605144	0.00907716	0.0514372	0.00302572	0
105	YTMA_471	Responder	317	Deceased	Uncensored	1	317	0	14.4	0	14.4	0	317	1	10.4	1	10.4	1	1	Pre	0	0.00802139	0.000668449	0.480615	0.0280749	0.462567	0.00735294	0.0026738	0	0	0.0013369	0.00334225	0.000668449	0.00334225	0.0013369	0
116	YTMA_471	Responder	317	Deceased	Uncensored	1	317	0	14.4	0	14.4	0	317	1	10.4	1	10.4	1	1	Pre	0	0.0642202	0.059633	0.688073	0.0733945	0.0275229	0.0183486	0.0183486	0	0	0.0137615	0	0	0.0275229	0	0.00917431
73	YTMA_471	Non-responder	874	Alive	Censored	0	78	1	3.5	1	3.5	1	874	0	28.7	0	24	0	1	Pre	0	0	0	0.934859	0.00792253	0	0.0114437	0.00616197	0	0.000880282	0.022007	0.00176056	0.00264085	0.0114437	0	0.000880282
111	YTMA_471	Responder	274	Alive	Censored	0	228	1	10.3	1	10.3	1	274	0	9	0	9	0	1	Pre	0	0	0	1	0	0	0	0	0	0	0	0	0	0	0	0
115	YTMA_471	Responder	436	Alive	Censored	0	308	1	13.9	1	13.9	1	436	0	14.3	0	14.3	0	1	Pre	0	0.00242601	0.00291121	0.657933	0.330422	0.000485201	0.000970403	0.000970403	0.0014556	0	0.00242601	0	0	0	0	0
114	YTMA_471	Responder	374	Alive	Censored	0	316	1	14.3	1	14.3	1	374	0	12.3	0	12.3	0	1	Pre	0	0.00146413	0	0.805271	0.128843	0.0219619	0	0.0292826	0.00146413	0.00439239	0.00585651	0	0	0.00146413	0	0
112	YTMA_471	Responder	463	Alive	Censored	0	412	1	18.7	1	18.7	1	463	0	15.2	0	15.2	0	1	Pre	0	0.0483871	0.306452	0.370968	0.0120968	0.00403226	0.0120968	0.149194	0.00806452	0.00403226	0.0443548	0.016129	0	0.0201613	0.00403226	0
84	YTMA_471	Responder	1025	Alive	Censored	0	880	1	39.8	1	24	0	1025	0	33.7	0	24	0	1	Pre	0	0.0189633	0.00505689	0.887484	0.0644753	0	0.00379267	0.0164349	0	0	0.00252844	0.00126422	0	0	0	0
81	YTMA_471	Non-responder	134	Deceased	Uncensored	1	51	1	2.3	1	2.3	1	134	1	4.4	1	4.4	1	1	Pre	0	0.0121951	0.00609756	0.554878	0.402439	0.00609756	0	0.00609756	0	0	0	0	0.00609756	0	0	0.00609756
79	YTMA_471	Non-responder	137	Deceased	Uncensored	1	55	1	2.5	1	2.5	1	137	1	4.5	1	4.5	1	1	Pre	0	0.394558	0.0340136	0.489796	0	0.0136054	0.00680272	0.0544218	0	0	0.00680272	0	0	0	0	0
80	YTMA_471	Non-responder	137	Alive	Censored	0	55	1	2.5	1	2.5	1	137	1	4.5	1	4.5	1	1	Pre	0	0.00549451	0.021978	0.56044	0.142857	0.0824176	0.0824176	0.0494505	0.010989	0	0.0164835	0.010989	0	0.010989	0.00549451	0
72	YTMA_471	Non-responder	348	Deceased	Uncensored	1	70	1	3.2	1	3.2	1	348	1	11.4	1	11.4	1	1	Pre	0	0.0464625	0.00739176	0.761352	0.032735	0.0538543	0.0369588	0.0337909	0.00211193	0	0.00527983	0.0031679	0	0.0031679	0.0116156	0.00211193
107	YTMA_471	Responder	130	Deceased	Uncensored	1	81	1	3.7	1	3.7	1	130	1	4.3	1	4.3	1	1	Pre	0	0.00363636	0.00727273	0.644848	0.294545	0	0	0.030303	0.00484848	0.00121212	0.0109091	0.00121212	0	0.00121212	0	0
75	YTMA_471	Non-responder	123	Deceased	Uncensored	1	91	1	4.1	1	4.1	1	123	1	4	1	4	1	1	Pre	0	0.156863	0.0718954	0.640523	0.111111	0	0	0.0130719	0	0	0.00653595	0	0	0	0	0
77	YTMA_471	Non-responder	206	Deceased	Uncensored	1	158	1	7.2	1	7.2	1	206	1	6.8	1	6.8	1	1	Pre	0	0.0680272	0.00291545	0.373178	0.0174927	0.492711	0.0252673	0.0136054	0.00194363	0.000971817	0	0	0	0.00388727	0	0
93	YTMA_471	Responder	194	Deceased	Uncensored	1	166	1	7.5	1	7.5	1	194	1	6.4	1	6.4	1	1	Pre	0	0.0196078	0.00980392	0.892157	0.0686275	0.00980392	0	0	0	0	0	0	0	0	0	0
91	YTMA_471	Responder	599	Deceased	Uncensored	1	290	1	13.1	1	13.1	1	599	1	19.7	1	19.7	1	1	Pre	0	0	0	0	0	0	1	0	0	0	0	0	0	0	0	0
92	YTMA_471	Responder	350	Deceased	Uncensored	1	301	1	13.6	1	13.6	1	350	1	11.5	1	11.5	1	1	Pre	0	0.0606061	0.030303	0.5	0	0.0151515	0.0530303	0.106061	0.00757576	0	0.166667	0	0	0.0530303	0.00757576	0
110	YTMA_471	Responder	606	Alive	Censored	0	322	1	14.6	1	14.6	1	606	1	19.9	1	19.9	1	1	Pre	0	0.0626959	0.0219436	0.60815	0.227273	0.00940439	0	0.0673981	0	0	0	0.0015674	0	0.0015674	0	0
119	YTMA_471	Responder	606	Deceased	Uncensored	1	322	1	14.6	1	14.6	1	606	1	19.9	1	19.9	1	1	Pre	0	0	0	0.888158	0.111842	0	0	0	0	0	0	0	0	0	0	0
96	YTMA_471	Responder	594	Deceased	Uncensored	1	362	1	16.4	1	16.4	1	594	1	19.5	1	19.5	1	1	Pre	0	0	0.00641026	0.923077	0.00641026	0	0.0224359	0.00641026	0.00320513	0.00320513	0.0128205	0	0	0.0160256	0	0
98	YTMA_471	Responder	516	Deceased	Uncensored	1	417	1	18.9	1	18.9	1	516	1	17	1	17	1	1	Pre	0	0.186047	0.0265781	0.428571	0.0531561	0	0.0332226	0.23588	0	0	0.00996678	0.00664452	0	0.0166113	0.00332226	0
87	YTMA_471	Responder	826	Deceased	Uncensored	1	782	1	35.4	1	24	0	826	1	27.2	1	24	0	1	Pre	0	0	0.008	0.936	0.04	0	0.016	0	0	0	0	0	0	0	0	0

## Sheet: source_data_Figure_2d
	TMA	Response	Followup	Current Status	Censored	Status	PFS_Days	PFS_Index	PFS_5Years_months	PFS_5Years_Index	PFS_2Years_months	PFS_2Years_Index	OS_Days	OS_Index	OS_5Years_months	OS_5Years_Index	OS_2Years_months	OS_2Years_Index	line_at_ITX	Biopsy_at_ITX	Unidentified	Stroma (fibroblasts)	Vessels	Tumour	Proliferating_Tumour	Granulocytes	M1_mac	M2_mac	Exhausted CD8	Cytotoxic CD8	CD8_cells	Treg	CD4_TFH	CD4	B_Cells	DCs
95	YTMA_471	Responder	1105	Alive	Censored	0	1105	0	36.3	0	24	0	1105	0	36.3	0	24	0	1	Pre	0	0.0133843	0.0372849	0.00382409	0.00764818	0.000956023	0.0258126	0.770554	0.0573614	0.0296367	0.042065	0.00478011	0.00286807	0.00382409	0	0
90	YTMA_471	Responder	1043	Alive	Censored	0	1043	0	34.3	0	24	0	1043	0	34.3	0	24	0	1	Pre	0	0.109375	0.0758929	0.0111607	0	0.0111607	0.00892857	0.691964	0	0.00446429	0.0334821	0.015625	0.00446429	0.0290179	0	0.00446429
124	YTMA_471	Responder	860	Alive	Censored	0	860	0	28.3	0	24	0	860	0	28.3	0	24	0	1	Pre	0.000765111	0.00841622	0.0244835	0.0114767	0.00153022	0	0.020658	0.639633	0.0918133	0.0153022	0.0635042	0.0237184	0.0107116	0.0168324	0	0.0711553
35	4301	Responder	721	Alive	Censored	0	491	0	16.1	0	16.1	0	491	0	23.7	0	23.7	0	2nd line	#N/A	0.000485437	0.223786	0.0771845	0.00631068	0	0	0.0815534	0.565534	0	0	0.00533981	0.00194175	0	0	0.000485437	0.0373786
33	4301	Responder	1571	Alive	Censored	0	106	1	3.5	1	3.5	1	106	0	51.6	0	24	0	2nd line or beyond	#N/A	0.00147783	0.22266	0.0788177	0.0596059	0.00147783	0.00147783	0.0211823	0.463547	0	0.00591133	0.0802956	0.0147783	0.008867	0.0359606	0.00295567	0.000985222
88	YTMA_471	Responder	1025	Alive	Censored	0	880	1	28.9	1	24	0	1025	0	33.7	0	24	0	1	Pre	0	0.34104	0.0693642	0.0924855	0	0	0.0462428	0.416185	0.00578035	0.00578035	0.0115607	0	0	0.0115607	0	0
18	4301	Non-responder	1214	Deceased	Uncensored	1	42	1	1.4	1	1.4	1	161	1	39.9	1	24	0	2nd line	#N/A	0	0.395761	0.076829	0.00122274	0	0.038924	0.00509476	0.377624	0.00387202	0.00366823	0.0307724	0.0173222	0.00448339	0.0425922	0.00163032	0.000203791
84	YTMA_471	Non-responder	137	Alive	Censored	0	55	1	1.8	1	1.8	1	137	1	4.5	1	4.5	1	1	Pre	0	0.0921957	0.095835	0.177113	0.0141529	0.100687	0.0545896	0.329155	0.00444804	0.00202184	0.0469066	0.0222402	0.0024262	0.0529721	0.00485241	0.000404367
113	YTMA_471	Responder	130	Deceased	Uncensored	1	81	1	2.7	1	2.7	1	130	1	4.3	1	4.3	1	1	Pre	0	0.0756501	0.0969267	0.262411	0.182033	0	0	0.326241	0.0118203	0.00472813	0.0307329	0.00236407	0	0	0.00236407	0.00472813
0	4301	Non-responder	945	Alive	Censored	0	89	1	2.9	1	2.9	1	139	0	31.1	0	24	0	2nd line	#N/A	0.00237107	0.446947	0.0521636	0.0017783	0	0.0189686	0.135151	0.324244	0	0.00118554	0.00711322	0.00296384	0.00296384	0.00414938	0	0
110	YTMA_471	Responder	1734	Alive	Censored	0	1734	0	57	0	24	0	1734	0	57	0	24	0	1	Pre	0	0.299134	0.191206	0.0219853	0.000666223	0.000666223	0.071952	0.317788	0.005996	0.000666223	0.0393071	0.0199867	0.00133245	0.0293138	0	0
104	YTMA_471	Responder	516	Deceased	Uncensored	1	417	1	13.7	1	13.7	1	516	1	17	1	17	1	1	Pre	0	0.467014	0.0625	0.0208333	0.000868056	0.00868056	0.0347222	0.292535	0.00434028	0.000868056	0.0460069	0.0147569	0.00260417	0.0355903	0.00434028	0.00434028
6	4301	Non-responder	602	Deceased	Uncensored	1	196	1	6.4	1	6.4	1	196	1	19.8	1	19.8	1	1st line	#N/A	0	0.266791	0.208333	0.00248756	0.000621891	0.000621891	0.00186567	0.276119	0.0155473	0.00497512	0.0820896	0.0578358	0.00373134	0.0783582	0	0.000621891
7	4301	Non-responder	829	Deceased	Uncensored	1	224	1	7.4	1	7.4	1	261	1	27.3	1	24	0	2nd line	#N/A	0.00052356	0.515183	0.0701571	0.00837696	0	0	0.0151832	0.273298	0	0.00209424	0.0293194	0.0492147	0.00628272	0.0287958	0.00052356	0.00104712
37	4301	Responder	1385	Alive	Censored	0	409	0	13.4	0	13.4	0	409	0	45.5	0	24	0	2nd line	#N/A	0.000763359	0.464122	0.10687	0.0908397	0	0.00916031	0.0328244	0.266412	0	0.00229008	0.00610687	0.00229008	0.00534351	0.010687	0.000763359	0.00152672
28	4301	Responder	258	Alive	Censored	0	63	1	2.1	1	2.1	1	81	0	8.5	0	8.5	0	1st line	#N/A	0	0.196646	0.152439	0.0442073	0.00304878	0.0137195	0.259146	0.265244	0	0.00152439	0.0396341	0.00609756	0.00152439	0.0106707	0.00609756	0
133	YTMA_471	Responder	609	Alive	Censored	0	609	0	20	0	20	0	609	0	20	0	20	0	1	Pre	0	0.0979021	0.146853	0.244755	0.00699301	0.020979	0.0979021	0.258741	0	0	0.0629371	0.00699301	0	0.048951	0	0.00699301
13	4301	Non-responder	258	Alive	Censored	0	63	1	2.1	1	2.1	1	81	0	8.5	0	8.5	0	1st line	#N/A	0.00212314	0.197452	0.18896	0.029724	0	0.00849257	0.104034	0.254777	0.00424628	0.0191083	0.0721868	0.044586	0.0212314	0.0360934	0.014862	0.00212314
123	YTMA_471	Responder	585	Alive	Censored	0	585	0	19.2	0	19.2	0	585	0	19.2	0	19.2	0	1	Pre	0	0.445483	0.0186916	0.186916	0.0311526	0	0.00623053	0.246106	0	0	0.0218069	0.0124611	0	0.0249221	0.00311526	0.00311526
12	4301	Non-responder	699	Deceased	Uncensored	1	56	1	1.8	1	1.8	1	56	1	23	1	23	1	2nd line	#N/A	0.00107991	0.135529	0.346652	0.0404968	0.00107991	0.00431965	0.199784	0.221922	0	0.00323974	0.0226782	0.00431965	0.00917927	0.00971922	0	0
83	YTMA_471	Non-responder	137	Deceased	Uncensored	1	55	1	1.8	1	1.8	1	137	1	4.5	1	4.5	1	1	Pre	0.00123762	0.516089	0.0556931	0.0358911	0	0.0655941	0.0136139	0.216584	0	0	0.0433168	0.00990099	0	0.0408416	0.00123762	0
3	4301	Non-responder	722	Deceased	Uncensored	1	56	1	1.8	1	1.8	1	219	1	23.7	1	23.7	1	2nd line	#N/A	0.00106496	0.168264	0.312034	0.00638978	0	0.00745474	0.00958466	0.209798	0.00638978	0.0372737	0.086262	0.0372737	0.0181044	0.0915868	0.0085197	0
34	4301	Responder	2674	Deceased	Uncensored	1	448	1	14.7	1	14.7	1	448	1	60	0	24	0	2nd line	#N/A	0	0.367461	0.179523	0.119215	0	0.0154278	0.0154278	0.200561	0.00140252	0.00420757	0.0462833	0.00981767	0.00420757	0.026648	0.0056101	0.00420757
119	YTMA_471	Responder	469	Alive	Censored	0	469	0	15.4	0	15.4	0	469	0	15.4	0	15.4	0	1	Pre	0	0.000992063	0.0128968	0.240079	0.00744048	0	0.512401	0.193948	0.0193452	0.0014881	0.00396825	0.00595238	0	0.000496032	0	0.000992063
24	4301	Responder	1569	Alive	Censored	0	92	1	3	1	3	1	615	0	51.6	0	24	0	2nd line	#N/A	0.000448229	0.285522	0.149709	0.102196	0	0.000448229	0.0757508	0.191394	0	0.00941282	0.0753026	0.0134469	0.0407889	0.0354101	0.0201703	0
16	4301	Non-responder	1353	Alive	Censored	0	91	1	3	1	3	1	735	0	44.5	0	24	0	2nd line	#N/A	0.0011534	0.197232	0.307958	0.0276817	0	0.00692042	0.011534	0.184544	0.00346021	0.0023068	0.0738178	0.0126874	0.00922722	0.156863	0.00346021	0.0011534
111	YTMA_471	Responder	317	Deceased	Uncensored	1	317	0	10.4	0	10.4	0	317	1	10.4	1	10.4	1	1	Pre	0	0.235507	0.076087	0.0253623	0	0.211957	0.0597826	0.182971	0	0	0.0253623	0.0144928	0.00543478	0.0942029	0.067029	0.00181159
21	4301	Non-responder	699	Deceased	Uncensored	1	56	1	1.8	1	1.8	1	56	1	23	1	23	1	2nd line	#N/A	0.00425894	0.274276	0.131175	0.0792164	0	0.00596252	0.225724	0.182283	0.000851789	0.00170358	0.0408859	0.011925	0.00596252	0.0349233	0.000851789	0
32	4301	Responder	3243	Alive	Censored	0	140	0	4.6	0	4.6	0	140	0	60	0	24	0	2nd line	#N/A	0.000194856	0.228566	0.200507	0.000389712	0	0	0.0017537	0.1818	0.00331255	0.00448168	0.100935	0.0183164	0.04053	0.102104	0.116913	0.000194856
20	4301	Non-responder	600	Deceased	Uncensored	1	51	1	1.7	1	1.7	1	194	1	19.7	1	19.7	1	1st line	#N/A	0.00118099	0.594922	0.0741069	0.00413345	0	0.0304104	0.0100384	0.181577	0.00265722	0	0.0265722	0.0248007	0.0118099	0.0327724	0.00501919	0
30	4301	Responder	1571	Alive	Censored	0	106	1	3.5	1	3.5	1	106	0	51.6	0	24	0	2nd line or beyond	#N/A	0.000781555	0.146542	0.504103	0.101211	0	0.0144588	0.0226651	0.18093	0	0.000781555	0.0121141	0.00156311	0.00234467	0.0125049	0	0
11	4301	Non-responder	829	Deceased	Uncensored	1	224	1	7.4	1	7.4	1	261	1	27.3	1	24	0	2nd line	#N/A	0.000958313	0.0958313	0.430283	0.0436033	0.00191663	0.00527072	0.135122	0.172017	0.000479157	0.00143747	0.0330618	0.018208	0.0119789	0.0383325	0.0114998	0
105	YTMA_471	Responder	283	Deceased	Uncensored	1	283	0	9.3	0	9.3	0	283	1	9.3	1	9.3	1	1	Pre	0	0.0851869	0.067203	0.0288689	0.0293422	0	0.147657	0.170847	0.023663	0.0321817	0.215334	0.0184572	0.0151443	0.150497	0.0146711	0.000946522
109	YTMA_471	Responder	804	Alive	Censored	0	804	0	26.4	0	24	0	804	0	26.4	0	24	0	1	Pre	0	0.124224	0.136646	0.10559	0	0.00621118	0.0993789	0.170807	0	0.00621118	0.0341615	0.0372671	0.00931677	0.232919	0.00931677	0.0279503
15	4301	Non-responder	722	Deceased	Uncensored	1	56	1	1.8	1	1.8	1	219	1	23.7	1	23.7	1	2nd line	#N/A	0.00114286	0.332571	0.113905	0.00952381	0	0.000761905	0.0140952	0.156571	0.00838095	0.0289524	0.153143	0.0407619	0.00723809	0.127619	0.00533333	0
120	YTMA_471	Responder	374	Alive	Censored	0	316	1	10.4	1	10.4	1	374	0	12.3	0	12.3	0	1	Pre	0	0.0277778	0.00694444	0.361111	0.25	0.0486111	0	0.152778	0	0.00694444	0.118056	0.00694444	0	0.0208333	0	0
118	YTMA_471	Responder	463	Alive	Censored	0	412	1	13.5	1	13.5	1	463	0	15.2	0	15.2	0	1	Pre	0	0.0541248	0.393278	0.0122217	0.00261894	0.00567438	0.00611087	0.152335	0.0178961	0.000872981	0.113488	0.0353557	0.00436491	0.121781	0.0698385	0.0100393
121	YTMA_471	Responder	436	Alive	Censored	0	308	1	10.1	1	10.1	1	436	0	14.3	0	14.3	0	1	Pre	0	0.202532	0.253165	0.232068	0.118143	0.00421941	0.0337553	0.151899	0	0.00421941	0	0	0	0	0	0
10	4301	Non-responder	2710	Deceased	Uncensored	1	42	1	1.4	1	1.4	1	207	1	60	0	24	0	2nd line	#N/A	0.00176678	0.316254	0.219081	0.0378092	0	0.00883392	0.00565371	0.14947	0.00106007	0.00671378	0.0611307	0.0279152	0.0134276	0.138516	0.0116608	0.000706714
23	4301	Non-responder	258	Alive	Censored	0	63	1	2.1	1	2.1	1	81	0	8.5	0	8.5	0	1st line	#N/A	0	0.166667	0.367424	0.0530303	0.00757576	0.00378788	0.0397727	0.145833	0	0.00757576	0.0246212	0.030303	0.00757576	0.0871212	0.0587121	0
5	4301	Non-responder	601	Deceased	Uncensored	1	207	1	6.8	1	6.8	1	207	1	19.8	1	19.8	1	2nd line	#N/A	0.000337041	0.369397	0.22548	0.00269633	0	0.0404449	0.0192113	0.140546	0.000674082	0	0.0117964	0.0458375	0.0091001	0.0852713	0.049208	0
100	YTMA_471	Responder	714	Alive	Censored	0	714	0	23.5	0	23.5	0	714	0	23.5	0	23.5	0	1	Pre	0	0.340228	0.266762	0.0663338	0.0221113	0.0064194	0.0306705	0.134807	0.000713267	0.00356633	0.0499287	0.0328103	0.0064194	0.0221113	0.0021398	0.0149786
31	4301	Responder	2807	Alive	Censored	0	126	0	4.1	0	4.1	0	126	0	60	0	24	0	1st line	#N/A	0.00189394	0.132576	0.192708	0.372633	0.0113636	0.00142045	0.00378788	0.133049	0.00189394	0.0123106	0.0558712	0.0123106	0.00852273	0.0511364	0.00473485	0.00378788
98	YTMA_471	Responder	350	Deceased	Uncensored	1	301	1	9.9	1	9.9	1	350	1	11.5	1	11.5	1	1	Pre	0	0.051918	0.0724206	0.087963	0.00429894	0.0165344	0.0601852	0.128307	0.0191799	0.00396825	0.252976	0.0284392	0.0102513	0.237103	0.0244709	0.00198413
25	4301	Responder	1026	Alive	Censored	0	50	0	1.6	0	1.6	0	50	0	33.7	0	24	0	2nd line or beyond	#N/A	0.00567376	0.306383	0.444444	0.0387707	0	0.00614657	0.035461	0.128132	0	0.00283688	0.0208038	0.00189125	0.000945626	0.00520095	0.000472813	0.00283688
39	4301	Responder	1025	Alive	Censored	0	106	1	3.5	1	3.5	1	382	0	33.7	0	24	0	1st line	#N/A	0	0.106191	0.229268	0.00787992	0.00150094	0.00863039	0.0424015	0.121201	0.011257	0.00750469	0.0836773	0.0247655	0.00225141	0.134709	0.215009	0.00375234
19	4301	Non-responder	1128	Alive	Censored	0	112	1	3.7	1	3.7	1	664	0	37.1	0	24	0	2nd line	#N/A	0	0.0523139	0.171026	0.0241449	0	0	0.0945674	0.120724	0.0120724	0.0100604	0.112676	0.028169	0.0321932	0.287726	0.054326	0
85	YTMA_471	Non-responder	134	Deceased	Uncensored	1	51	1	1.7	1	1.7	1	134	1	4.4	1	4.4	1	1	Pre	0.00086881	0.393571	0.091225	0.178106	0.163336	0.0312771	0.0121633	0.112945	0	0.00086881	0.00608167	0.00260643	0.00086881	0.00347524	0.00086881	0.00173762
36	4301	Responder	332	Alive	Censored	0	175	0	5.8	0	5.8	0	175	0	10.9	0	10.9	0	1st line	#N/A	0	0.117094	0.0509972	0.0205128	0.0025641	0.00968661	0.0122507	0.111681	0.0037037	0.0609687	0.0270655	0.014245	0.00569801	0.0245014	0.0017094	0.537322
22	4301	Non-responder	496	Deceased	Uncensored	1	133	1	4.4	1	4.4	1	215	1	16.3	1	16.3	1	1st line	#N/A	0	0.166005	0.17611	0.0396969	0	0.0144352	0.0599062	0.111512	0.000360881	0.00396969	0.0649585	0.0386142	0.0790328	0.220137	0.0252616	0
81	YTMA_471	Non-responder	206	Deceased	Uncensored	1	158	1	5.2	1	5.2	1	206	1	6.8	1	6.8	1	1	Pre	0	0.254931	0.140979	0.00292184	0.00073046	0.30095	0.0328707	0.106647	0.0036523	0.00073046	0.0328707	0.0306793	0.00219138	0.0788897	0.00949598	0.00146092
4	4301	Non-responder	355	Deceased	Uncensored	1	4	1	0.1	1	0.1	1	4	1	11.7	1	11.7	1	2nd line	#N/A	0.000683293	0.155449	0.277076	0.0273317	0.000341647	0.00239153	0.0218654	0.103861	0.00136659	0.00170823	0.0420225	0.0382644	0.0225487	0.208405	0.0960027	0.000683293
122	YTMA_471	Responder	317	Deceased	Uncensored	1	317	0	10.4	0	10.4	0	317	1	10.4	1	10.4	1	1	Pre	0.000625	0.24125	0.22375	0.161875	0.004375	0.0475	0.023125	0.09625	0.00125	0	0.02125	0.015	0.003125	0.08	0.074375	0.00625
91	YTMA_471	Responder	826	Deceased	Uncensored	1	782	1	25.7	1	24	0	826	1	27.2	1	24	0	1	Pre	0	0.00318471	0.151274	0.648089	0.00318471	0	0.0414013	0.0955414	0	0	0.00636943	0.00636943	0.00477707	0.0398089	0	0
2	4301	Non-responder	829	Deceased	Uncensored	1	224	1	7.4	1	7.4	1	261	1	27.3	1	24	0	2nd line	#N/A	0	0.0746562	0.298625	0.0255403	0.000982318	0.00294695	0.441061	0.0903733	0.00294695	0	0.0206287	0.00687623	0.0108055	0.021611	0.00294695	0
8	4301	Non-responder	1214	Deceased	Uncensored	1	42	1	1.4	1	1.4	1	161	1	39.9	1	24	0	2nd line	#N/A	0.00113058	0.169587	0.00734879	0.00395704	0.000565291	0.729791	0.00508762	0.0802713	0	0	0.00113058	0.000565291	0	0	0.000565291	0
17	4301	Non-responder	1598	Alive	Censored	0	112	1	3.7	1	3.7	1	664	0	52.5	0	24	0	2nd line	#N/A	0.000212495	0.0733107	0.0560986	0.0240119	0.000637484	0.000212495	0.223757	0.0764981	0.00339991	0.021037	0.0720357	0.0271993	0.0293243	0.161283	0.230982	0
14	4301	Non-responder	1598	Alive	Censored	0	112	1	3.7	1	3.7	1	664	0	52.5	0	24	0	2nd line	#N/A	0	0.156257	0.0947595	0.0296722	0	0.00406796	0.0196219	0.0701125	0.000478583	0.0461833	0.109117	0.0100503	0.0449868	0.107681	0.307011	0
79	YTMA_471	Non-responder	123	Deceased	Uncensored	1	91	1	3	1	3	1	123	1	4	1	4	1	1	Pre	0	0.304842	0.20182	0.0773481	0.0441989	0.00454989	0.0178746	0.0669483	0.00617485	0.00194995	0.0428989	0.0253494	0.00877478	0.0679233	0.127397	0.00194995
117	YTMA_471	Responder	274	Alive	Censored	0	228	1	7.5	1	7.5	1	274	0	9	0	9	0	1	Pre	0	0.0717547	0.00521853	0.687541	0.152642	0.0136986	0	0.0580561	0	0	0.00260926	0.000652316	0.000652316	0.00260926	0.00326158	0.00130463
77	YTMA_471	Non-responder	874	Alive	Censored	0	78	1	2.6	1	2.6	1	874	0	28.7	0	24	0	1	Pre	0	0.0108238	0.0234516	0.543295	0.017739	0.000901984	0.0520144	0.0538184	0.00511125	0.00631389	0.0703548	0.0246542	0.00721588	0.140108	0.0423933	0.00180397
106	YTMA_471	Responder	747	Alive	Censored	0	745	0	24.5	0	24	0	747	0	24.6	0	24	0	1	Pre	0	0.0545199	0.173408	0.114316	0.00386915	0.010904	0.283503	0.0531129	0.00738656	0.00175871	0.0643686	0.0383398	0.0232149	0.113612	0.0274358	0.0302497
99	YTMA_471	Responder	194	Deceased	Uncensored	1	166	1	5.5	1	5.5	1	194	1	6.4	1	6.4	1	1	Pre	0	0.290756	0.0277311	0.506723	0.0966387	0.000840336	0.00504202	0.0462185	0	0	0.010084	0.00420168	0	0.0092437	0	0.00252101
102	YTMA_471	Responder	594	Deceased	Uncensored	1	362	1	11.9	1	11.9	1	594	1	19.5	1	19.5	1	1	Pre	0	0.0190476	0.138776	0.542857	0.00544218	0.00544218	0.0510204	0.0455782	0.00952381	0.0115646	0.104082	0.00884354	0.00204082	0.0435374	0.0115646	0.000680272
97	YTMA_471	Responder	599	Deceased	Uncensored	1	290	1	9.5	1	9.5	1	599	1	19.7	1	19.7	1	1	Pre	0	0.00454959	0.0172884	0	0.000909918	0	0.937216	0.0391265	0	0	0.000909918	0	0	0	0	0
76	YTMA_471	Non-responder	348	Deceased	Uncensored	1	70	1	2.3	1	2.3	1	348	1	11.4	1	11.4	1	1	Pre	0	0.277202	0.0777202	0.525907	0	0.0129534	0.0310881	0.0284974	0	0	0.0103627	0.00518135	0	0.00777202	0.0233161	0
9	4301	Non-responder	1550	Deceased	Uncensored	1	113	1	3.7	1	3.7	1	113	1	51	1	24	0	2nd line	#N/A	0	0.00700742	0.111913	0.00226711	0.000206101	0.00247321	0.0432811	0.0158697	0.00185491	0.00412201	0.0166941	0.0453421	0.00185491	0.591509	0.155606	0
92	YTMA_471	Responder	647	Deceased	Uncensored	1	317	1	10.4	1	10.4	1	647	1	21.3	1	21.3	1	1	Pre	0	0.0012279	0.0282417	0.00024558	0	0.00024558	0.0353635	0.00442043	0.00343811	0.000736739	0.00810413	0.0235756	0.00171906	0.757859	0.134823	0

## Sheet: source_data_Figure_2e
Group	Unidentified	Stroma	Vessels	Tumour	Proliferating_Tumour	Granulocytes	M1_mac	M2_mac	Exhausted CD8	Cytotoxic CD8	CD8_cells	Treg	CD4_TFH	CD4	B_Cells	DCs
Not_Progressed	0	0.016641	0.004539	0.417549	0.205749	0	0.121029	0.045386	0.006051	0.043873	0.069592	0.006051	0.009077	0.051437	0.003026	0
Not_Progressed	0	0	0	0.8	0	0	0	0	0.2	0	0	0	0	0	0	0
Not_Progressed	0	0.001848	0.002773	0.792976	0.043438	0.027726	0.073937	0.045287	0	0.000924	0.003697	0.000924	0	0.003697	0.002773	0
Not_Progressed	0	0.038486	0.00694	0.718612	0.010095	0.006309	0.08265	0.027129	0.001893	0.001893	0.017666	0.018927	0.003785	0.05489	0.001893	0.008833
Not_Progressed	0	0	0	1	0	0	0	0	0	0	0	0	0	0	0	0
Not_Progressed	0	0.018963	0.005057	0.887484	0.064475	0	0.003793	0.016435	0	0	0.002528	0.001264	0	0	0	0
Not_Progressed	0	0	0.008	0.936	0.04	0	0.016	0	0	0	0	0	0	0	0	0
Not_Progressed	0	0.003549	0.015972	0.333629	0.044366	0.007098	0.308784	0.018634	0.010648	0	0.097604	0.02307	0.01331	0.039042	0.024845	0.05945
Not_Progressed	0	0.006472	0.001079	0.807983	0.037756	0	0.033441	0.080906	0.001079	0.002157	0.003236	0.005394	0.002157	0.007551	0	0.010787
Not_Progressed	0	0.008021	0.000668	0.480615	0.028075	0.462567	0.007353	0.002674	0	0	0.001337	0.003342	0.000668	0.003342	0.001337	0
Not_Progressed	0	0.06422	0.059633	0.688073	0.073394	0.027523	0.018349	0.018349	0	0	0.013761	0	0	0.027523	0	0.009174
Not_Progressed	0	0.009291	0.001689	0.86402	0.056588	0.018581	0.02027	0.026182	0.000845	0	0.000845	0.000845	0	0.000845	0	0
Not_Progressed	0	0.116228	0.004386	0.627193	0.122807	0.010965	0.013158	0.039474	0.002193	0.006579	0.013158	0.008772	0.002193	0.010965	0.013158	0.008772
Progressed	0	0.156863	0.071895	0.640523	0.111111	0	0	0.013072	0	0	0.006536	0	0	0	0	0
Progressed	0	0.012195	0.006098	0.554878	0.402439	0.006098	0	0.006098	0	0	0	0	0.006098	0	0	0.006098
Progressed	0	0.394558	0.034014	0.489796	0	0.013605	0.006803	0.054422	0	0	0.006803	0	0	0	0	0
Progressed	0	0.005495	0.021978	0.56044	0.142857	0.082418	0.082418	0.049451	0.010989	0	0.016484	0.010989	0	0.010989	0.005495	0
Progressed	0	0.019608	0.009804	0.892157	0.068627	0.009804	0	0	0	0	0	0	0	0	0	0
Progressed	0	0.068027	0.002915	0.373178	0.017493	0.492711	0.025267	0.013605	0.001944	0.000972	0	0	0	0.003887	0	0
Progressed	0	0.001464	0	0.805271	0.128843	0.021962	0	0.029283	0.001464	0.004392	0.005857	0	0	0.001464	0	0
Progressed	0	0.048387	0.306452	0.370968	0.012097	0.004032	0.012097	0.149194	0.008065	0.004032	0.044355	0.016129	0	0.020161	0.004032	0
Progressed	0	0	0.00641	0.923077	0.00641	0	0.022436	0.00641	0.003205	0.003205	0.012821	0	0	0.016026	0	0
Progressed	0	0.062696	0.021944	0.60815	0.227273	0.009404	0	0.067398	0	0	0	0.001567	0	0.001567	0	0
Progressed	0	0	0	0.888158	0.111842	0	0	0	0	0	0	0	0	0	0	0
Progressed	0	0	0	0.934859	0.007923	0	0.011444	0.006162	0	0.00088	0.022007	0.001761	0.002641	0.011444	0	0.00088
Progressed	0	0.186047	0.026578	0.428571	0.053156	0	0.033223	0.23588	0	0	0.009967	0.006645	0	0.016611	0.003322	0
Progressed	0	0.003636	0.007273	0.644848	0.294545	0	0	0.030303	0.004848	0.001212	0.010909	0.001212	0	0.001212	0	0
Progressed	0	0	0	1	0	0	0	0	0	0	0	0	0	0	0	0
Progressed	0	0.046463	0.007392	0.761352	0.032735	0.053854	0.036959	0.033791	0.002112	0	0.00528	0.003168	0	0.003168	0.011616	0.002112
Progressed	0	0.060606	0.030303	0.5	0	0.015152	0.05303	0.106061	0.007576	0	0.166667	0	0	0.05303	0.007576	0
Progressed	0	0.002426	0.002911	0.657933	0.330422	0.000485	0.00097	0.00097	0.001456	0	0.002426	0	0	0	0	0
Progressed	0	0	0	0	0	0	1	0	0	0	0	0	0	0	0	0

## Sheet: source_data_Figure_2f
	Unidentified	Stroma	Vessels	Tumour	Proliferating_Tumour	Granulocytes	M1_mac	M2_mac	Exhausted CD8	Cytotoxic CD8	CD8_cells	Treg	CD4_TFH	CD4	B_Cells	DCs
Not_Progressed	0	0.065476	0	0.869048	0	0	0.005952	0.035714	0	0	0.017857	0	0.005952	0	0	0
Not_Progressed	0	0.006211	0.027507	0.850932	0.029281	0	0.004437	0.019521	0.001775	0.002662	0.027507	0.005324	0	0.014197	0	0.010648
Not_Progressed	0	0.009888	0.00129	0.093293	0.011608	0.046002	0.039553	0.114789	0.00172	0.031384	0.009028	0.00215	0.00043	0.003869	0.00043	0.634566
Not_Progressed	0	0.634642	0.017532	0.286816	0.001403	0.001403	0	0.04979	0	0.001403	0.000701	0.000701	0	0.001403	0	0.004208
Not_Progressed	0	0.125261	0.210856	0.411273	0.010438	0.004175	0.066806	0.152401	0	0.002088	0.014614	0	0	0.002088	0	0
Not_Progressed	0	0.333333	0	0.666667	0	0	0	0	0	0	0	0	0	0	0	0
Progressed	0	0.046426	0.011054	0.726234	0.001105	0	0.05748	0.100958	0.000368	0.002579	0.022845	0.004053	0.002579	0.022845	0.001474	0
Progressed	0	0.021965	0.029896	0.508847	0.026846	0	0.230018	0.043319	0.006711	0.014643	0.051861	0.008542	0.004271	0.040268	0.011592	0.00122
Progressed	0	0.289504	0.038062	0.635525	0	0.001153	0.001153	0.021915	0	0	0.002307	0.002307	0.001153	0.00692	0	0
Progressed	0.001976	0.01581	0.011858	0.713439	0.128458	0	0.025692	0.051383	0.003953	0.005929	0.011858	0.001976	0	0.001976	0.019763	0.005929
Progressed	0	0.041806	0.020067	0.533445	0	0	0.076923	0.078595	0	0.013378	0.055184	0.001672	0.008361	0.080268	0.088629	0.001672
Progressed	0	0.058743	0.006183	0.638956	0.015802	0.199588	0.01168	0.021986	0.000687	0.000344	0.002405	0.01271	0.000687	0.009275	0.019581	0.001374
Progressed	0.000107	0.010123	0.010975	0.748961	0.110709	0.00959	0.003197	0.034097	0.001918	0.021311	0.028023	0.005115	0.000533	0.014917	0.00032	0.000107
Progressed	0	0.010326	0.005019	0.805392	0.085329	0.002151	0.004733	0.018213	0.001578	0.02438	0.029256	0.002868	0.000287	0.010182	0.000143	0.000143
Progressed	0	0.211868	0.165065	0.478897	0.012119	0.001672	0.006686	0.038863	0.000836	0.000418	0.017969	0.00794	0.001254	0.054325	0	0.002089
Progressed	0	0.038512	0.06201	0.640339	0.112272	0.000653	0.069843	0.058094	0	0.003916	0.011097	0	0	0.003264	0	0
Progressed	0	0.080829	0.023558	0.74736	0.010561	0	0.066613	0.040617	0.000406	0.000406	0.019496	0.002031	0.000812	0.007311	0	0
Progressed	0	0.002101	0.002101	0.838235	0.037815	0	0.031513	0.018908	0.002101	0	0.008403	0.018908	0	0.006303	0.033613	0
Progressed	0	0.004708	0.053604	0.60105	0.006882	0.000181	0.040384	0.03966	0.02988	0.002535	0.083122	0.010322	0.013039	0.089641	0.024991	0
Progressed	0	0.026862	0.128816	0.729548	0.010379	0.002442	0.021368	0.026252	0	0.000611	0.015873	0.007326	0.000611	0.021978	0.006716	0.001221
Progressed	0	0.151651	0.111895	0.481885	0.002244	0.014748	0.018916	0.041039	0	0.001603	0.031741	0.014428	0.02084	0.100673	0.007695	0.000641
Progressed	0	0.151762	0.100271	0.647696	0	0.00271	0.00271	0.092141	0	0	0.00271	0	0	0	0	0
Progressed	0.000571	0.041714	0.002286	0.788	0.010286	0.001143	0.005714	0.128	0.000571	0	0.005714	0.006286	0.000571	0.006857	0	0.002286
Progressed	0.001219	0.126752	0.006094	0.699573	0.022547	0.009141	0.02925	0.095673	0	0	0.004266	0.001219	0.000609	0.003656	0	0
Progressed	0	0.03848	0.00717	0.82218	0.07935	0.015057	0.00239	0.02175	0.002151	0.001673	0.005019	0.001434	0	0.002868	0	0.000478
Progressed	0.000746	0.104478	0.017164	0.647015	0.072388	0.047761	0.015672	0.062687	0.012687	0.005224	0.004478	0.006716	0	0.001493	0.000746	0.000746
Progressed	0	0.048733	0.003278	0.638767	0.137675	0.044362	0.04917	0.059441	0.001311	0.001967	0.002185	0.009178	0.000437	0.003278	0	0.000219
Progressed	0	0.016901	0	0.219718	0.002817	0.676056	0.022535	0.047887	0	0	0	0	0	0	0	0.014085
Progressed	0	0.014555	0	0.760274	0.151541	0.019692	0.000856	0.013699	0.002568	0.004281	0.001712	0.003425	0	0	0	0.027397
Progressed	0	0.006577	0.017202	0.808753	0.077916	0.000253	0.050594	0.032633	0	0.000759	0.00253	0.000253	0.000253	0.001012	0	0.001265
Progressed	0	0.146958	0	0.76349	0.06659	0	0.002296	0.01837	0	0	0	0	0	0	0	0.002296
Progressed	0	0.015486	0.046457	0.774519	0.093383	0.001642	0.018301	0.02839	0	0.000235	0.004458	0.005397	0.001173	0.007508	0	0.00305
Progressed	0	0.009705	0.023216	0.834253	0.079543	0.002284	0.014082	0.023406	0.001903	0.001713	0.001332	0.003235	0.000381	0.002093	0.000571	0.002284
Progressed	0	0.024934	0.007314	0.794215	0.022939	0.00133	0.006981	0.043551	0.004654	0.009309	0.001995	0.007646	0.005652	0.005984	0.062168	0.00133
Progressed	0	0.012464	0.068116	0.644638	0.086377	0.050435	0.064348	0.06058	0	0.00058	0.005507	0.001449	0.00029	0.002609	0.001449	0.001159

## Sheet: source_data_Figure_2g
	Unidentified	Stroma	Vessels	Tumour	Proliferating_Tumour	Granulocytes	M1_mac	M2_mac	Exhausted CD8	Cytotoxic CD8	CD8_cells	Treg	CD4_TFH	CD4	B_Cells	DCs
Not_Progressed	0	0.085187	0.067203	0.028869	0.029342	0	0.147657	0.170847	0.023663	0.032182	0.215334	0.018457	0.015144	0.150497	0.014671	0.000947
Not_Progressed	0	0.000992	0.012897	0.240079	0.00744	0	0.512401	0.193948	0.019345	0.001488	0.003968	0.005952	0	0.000496	0	0.000992
Not_Progressed	0	0.097902	0.146853	0.244755	0.006993	0.020979	0.097902	0.258741	0	0	0.062937	0.006993	0	0.048951	0	0.006993
Not_Progressed	0	0.124224	0.136646	0.10559	0	0.006211	0.099379	0.170807	0	0.006211	0.034161	0.037267	0.009317	0.232919	0.009317	0.02795
Not_Progressed	0.000765	0.008416	0.024484	0.011477	0.00153	0	0.020658	0.639633	0.091813	0.015302	0.063504	0.023718	0.010712	0.016832	0	0.071155
Not_Progressed	0	0.34104	0.069364	0.092486	0	0	0.046243	0.416185	0.00578	0.00578	0.011561	0	0	0.011561	0	0
Not_Progressed	0	0.013384	0.037285	0.003824	0.007648	0.000956	0.025813	0.770554	0.057361	0.029637	0.042065	0.00478	0.002868	0.003824	0	0
Not_Progressed	0	0.299134	0.191206	0.021985	0.000666	0.000666	0.071952	0.317788	0.005996	0.000666	0.039307	0.019987	0.001332	0.029314	0	0
Not_Progressed	0	0.003185	0.151274	0.648089	0.003185	0	0.041401	0.095541	0	0	0.006369	0.006369	0.004777	0.039809	0	0
Not_Progressed	0	0.05452	0.173408	0.114316	0.003869	0.010904	0.283503	0.053113	0.007387	0.001759	0.064369	0.03834	0.023215	0.113612	0.027436	0.03025
Not_Progressed	0	0.109375	0.075893	0.011161	0	0.011161	0.008929	0.691964	0	0.004464	0.033482	0.015625	0.004464	0.029018	0	0.004464
Not_Progressed	0	0.235507	0.076087	0.025362	0	0.211957	0.059783	0.182971	0	0	0.025362	0.014493	0.005435	0.094203	0.067029	0.001812
Not_Progressed	0.000625	0.24125	0.22375	0.161875	0.004375	0.0475	0.023125	0.09625	0.00125	0	0.02125	0.015	0.003125	0.08	0.074375	0.00625
Not_Progressed	0	0.445483	0.018692	0.186916	0.031153	0	0.006231	0.246106	0	0	0.021807	0.012461	0	0.024922	0.003115	0.003115
Not_Progressed	0	0.340228	0.266762	0.066334	0.022111	0.006419	0.03067	0.134807	0.000713	0.003566	0.049929	0.03281	0.006419	0.022111	0.00214	0.014979
Progressed	0	0.304842	0.20182	0.077348	0.044199	0.00455	0.017875	0.066948	0.006175	0.00195	0.042899	0.025349	0.008775	0.067923	0.127397	0.00195
Progressed	0.000869	0.393571	0.091225	0.178106	0.163336	0.031277	0.012163	0.112945	0	0.000869	0.006082	0.002606	0.000869	0.003475	0.000869	0.001738
Progressed	0	0.290756	0.027731	0.506723	0.096639	0.00084	0.005042	0.046218	0	0	0.010084	0.004202	0	0.009244	0	0.002521
Progressed	0	0.027778	0.006944	0.361111	0.25	0.048611	0	0.152778	0	0.006944	0.118056	0.006944	0	0.020833	0	0
Progressed	0	0.054125	0.393278	0.012222	0.002619	0.005674	0.006111	0.152335	0.017896	0.000873	0.113488	0.035356	0.004365	0.121781	0.069838	0.010039
Progressed	0	0.019048	0.138776	0.542857	0.005442	0.005442	0.05102	0.045578	0.009524	0.011565	0.104082	0.008844	0.002041	0.043537	0.011565	0.00068
Progressed	0	0.001228	0.028242	0.000246	0	0.000246	0.035363	0.00442	0.003438	0.000737	0.008104	0.023576	0.001719	0.757859	0.134823	0
Progressed	0	0.010824	0.023452	0.543295	0.017739	0.000902	0.052014	0.053818	0.005111	0.006314	0.070355	0.024654	0.007216	0.140108	0.042393	0.001804
Progressed	0.001238	0.516089	0.055693	0.035891	0	0.065594	0.013614	0.216584	0	0	0.043317	0.009901	0	0.040842	0.001238	0
Progressed	0	0.092196	0.095835	0.177113	0.014153	0.100687	0.05459	0.329155	0.004448	0.002022	0.046907	0.02224	0.002426	0.052972	0.004852	0.000404
Progressed	0	0.254931	0.140979	0.002922	0.00073	0.30095	0.032871	0.106647	0.003652	0.00073	0.032871	0.030679	0.002191	0.07889	0.009496	0.001461
Progressed	0	0.467014	0.0625	0.020833	0.000868	0.008681	0.034722	0.292535	0.00434	0.000868	0.046007	0.014757	0.002604	0.03559	0.00434	0.00434
Progressed	0	0.07565	0.096927	0.262411	0.182033	0	0	0.326241	0.01182	0.004728	0.030733	0.002364	0	0	0.002364	0.004728
Progressed	0	0.071755	0.005219	0.687541	0.152642	0.013699	0	0.058056	0	0	0.002609	0.000652	0.000652	0.002609	0.003262	0.001305
Progressed	0	0.277202	0.07772	0.525907	0	0.012953	0.031088	0.028497	0	0	0.010363	0.005181	0	0.007772	0.023316	0
Progressed	0	0.051918	0.072421	0.087963	0.004299	0.016534	0.060185	0.128307	0.01918	0.003968	0.252976	0.028439	0.010251	0.237103	0.024471	0.001984
Progressed	0	0.202532	0.253165	0.232068	0.118143	0.004219	0.033755	0.151899	0	0.004219	0	0	0	0	0	0
Progressed	0	0.00455	0.017288	0	0.00091	0	0.937216	0.039126	0	0	0.00091	0	0	0	0	0

## Sheet: source_data_Figure_2h
	Unidentified	Stroma	Vessels	Tumour	Proliferating_Tumour	Granulocytes	M1_mac	M2_mac	Exhausted CD8	Cytotoxic CD8	CD8_cells	Treg	CD4_TFH	CD4	B_Cells	DCs
Not_Progressed	0.001894	0.132576	0.192708	0.372633	0.011364	0.00142	0.003788	0.133049	0.001894	0.012311	0.055871	0.012311	0.008523	0.051136	0.004735	0.003788
Not_Progressed	0.000195	0.228566	0.200507	0.00039	0	0	0.001754	0.1818	0.003313	0.004482	0.100935	0.018316	0.04053	0.102104	0.116913	0.000195
Not_Progressed	0.000763	0.464122	0.10687	0.09084	0	0.00916	0.032824	0.266412	0	0.00229	0.006107	0.00229	0.005344	0.010687	0.000763	0.001527
Not_Progressed	0.005674	0.306383	0.444444	0.038771	0	0.006147	0.035461	0.128132	0	0.002837	0.020804	0.001891	0.000946	0.005201	0.000473	0.002837
Not_Progressed	0	0.117094	0.050997	0.020513	0.002564	0.009687	0.012251	0.111681	0.003704	0.060969	0.027066	0.014245	0.005698	0.024501	0.001709	0.537322
Not_Progressed	0.000485	0.223786	0.077184	0.006311	0	0	0.081553	0.565534	0	0	0.00534	0.001942	0	0	0.000485	0.037379
Progressed	0.001767	0.316254	0.219081	0.037809	0	0.008834	0.005654	0.14947	0.00106	0.006714	0.061131	0.027915	0.013428	0.138516	0.011661	0.000707
Progressed	0	0.106191	0.229268	0.00788	0.001501	0.00863	0.042402	0.121201	0.011257	0.007505	0.083677	0.024765	0.002251	0.134709	0.215009	0.003752
Progressed	0.000448	0.285522	0.149709	0.102196	0	0.000448	0.075751	0.191394	0	0.009413	0.075303	0.013447	0.040789	0.03541	0.02017	0
Progressed	0	0.156257	0.09476	0.029672	0	0.004068	0.019622	0.070112	0.000479	0.046183	0.109117	0.01005	0.044987	0.107681	0.307011	0
Progressed	0.000212	0.073311	0.056099	0.024012	0.000637	0.000212	0.223757	0.076498	0.0034	0.021037	0.072036	0.027199	0.029324	0.161283	0.230982	0
Progressed	0.00108	0.135529	0.346652	0.040497	0.00108	0.00432	0.199784	0.221922	0	0.00324	0.022678	0.00432	0.009179	0.009719	0	0
Progressed	0.004259	0.274276	0.131175	0.079216	0	0.005963	0.225724	0.182283	0.000852	0.001704	0.040886	0.011925	0.005963	0.034923	0.000852	0
Progressed	0.001153	0.197232	0.307958	0.027682	0	0.00692	0.011534	0.184544	0.00346	0.002307	0.073818	0.012687	0.009227	0.156863	0.00346	0.001153
Progressed	0	0.052314	0.171026	0.024145	0	0	0.094567	0.120724	0.012072	0.01006	0.112676	0.028169	0.032193	0.287726	0.054326	0
Progressed	0	0.166005	0.17611	0.039697	0	0.014435	0.059906	0.111512	0.000361	0.00397	0.064958	0.038614	0.079033	0.220137	0.025262	0
Progressed	0.000782	0.146542	0.504103	0.101211	0	0.014459	0.022665	0.18093	0	0.000782	0.012114	0.001563	0.002345	0.012505	0	0
Progressed	0.001478	0.22266	0.078818	0.059606	0.001478	0.001478	0.021182	0.463547	0	0.005911	0.080296	0.014778	0.008867	0.035961	0.002956	0.000985
Progressed	0.000683	0.155449	0.277076	0.027332	0.000342	0.002392	0.021865	0.103861	0.001367	0.001708	0.042023	0.038264	0.022549	0.208405	0.096003	0.000683
Progressed	0.002371	0.446947	0.052164	0.001778	0	0.018969	0.135151	0.324244	0	0.001186	0.007113	0.002964	0.002964	0.004149	0	0
Progressed	0.000337	0.369397	0.22548	0.002696	0	0.040445	0.019211	0.140546	0.000674	0	0.011796	0.045838	0.0091	0.085271	0.049208	0
Progressed	0.001065	0.168264	0.312034	0.00639	0	0.007455	0.009585	0.209798	0.00639	0.037274	0.086262	0.037274	0.018104	0.091587	0.00852	0
Progressed	0.001143	0.332571	0.113905	0.009524	0	0.000762	0.014095	0.156571	0.008381	0.028952	0.153143	0.040762	0.007238	0.127619	0.005333	0
Progressed	0	0.007007	0.111913	0.002267	0.000206	0.002473	0.043281	0.01587	0.001855	0.004122	0.016694	0.045342	0.001855	0.591509	0.155606	0
Progressed	0.002123	0.197452	0.18896	0.029724	0	0.008493	0.104034	0.254777	0.004246	0.019108	0.072187	0.044586	0.021231	0.036093	0.014862	0.002123
Progressed	0	0.166667	0.367424	0.05303	0.007576	0.003788	0.039773	0.145833	0	0.007576	0.024621	0.030303	0.007576	0.087121	0.058712	0
Progressed	0	0.196646	0.152439	0.044207	0.003049	0.01372	0.259146	0.265244	0	0.001524	0.039634	0.006098	0.001524	0.010671	0.006098	0
Progressed	0.001181	0.594922	0.074107	0.004133	0	0.03041	0.010038	0.181577	0.002657	0	0.026572	0.024801	0.01181	0.032772	0.005019	0
Progressed	0	0.266791	0.208333	0.002488	0.000622	0.000622	0.001866	0.276119	0.015547	0.004975	0.08209	0.057836	0.003731	0.078358	0	0.000622
Progressed	0.001131	0.169587	0.007349	0.003957	0.000565	0.729791	0.005088	0.080271	0	0	0.001131	0.000565	0	0	0.000565	0
Progressed	0	0.395761	0.076829	0.001223	0	0.038924	0.005095	0.377624	0.003872	0.003668	0.030772	0.017322	0.004483	0.042592	0.00163	0.000204
Progressed	0	0.074656	0.298625	0.02554	0.000982	0.002947	0.441061	0.090373	0.002947	0	0.020629	0.006876	0.010806	0.021611	0.002947	0
Progressed	0.000524	0.515183	0.070157	0.008377	0	0	0.015183	0.273298	0	0.002094	0.029319	0.049215	0.006283	0.028796	0.000524	0.001047
Progressed	0.000958	0.095831	0.430283	0.043603	0.001917	0.005271	0.135122	0.172017	0.000479	0.001437	0.033062	0.018208	0.011979	0.038333	0.0115	0
Progressed	0	0.367461	0.179523	0.119215	0	0.015428	0.015428	0.200561	0.001403	0.004208	0.046283	0.009818	0.004208	0.026648	0.00561	0.004208
