# Supplementary material for: Spatial signatures for predicting immunotherapy outcomes using multi-omics in non-small cell lung cancer
Source: Nat Genet. 2025 Oct 10;57(10):2482–93. doi: 10.1038/s41588-025-02351-7 (PMC12513832; doi:10.1038/s41588-025-02351-7)
Supplement: Supplementary file 7 — Source data for Fig. 3a,c–i. [file 41588_2025_2351_MOESM7_ESM.xlsx]

## Sheet: source_data_Figure_3a
Variable	Count	Percent	HR	Median	95% CI from	95% CI to	P Value	P Adjust (BH)	cutpoint
Proliferating_Tumour	16	50	2.18	2.18	0.85	5.58	0.1	0.83	tertile
	16	50
Vessels	16	50	1.5	1.5	0.6	3.74	0.39	0.85	tertile
	16	50
Exhausted.CD8	16	50	1.24	1.24	0.49	3.16	0.64	0.86	tertile
	16	50
M2_mac	16	50	1.12	1.12	0.44	2.84	0.83	0.86	tertile
	16	50
Granulocytes	16	50	1.09	1.09	0.41	2.89	0.86	0.86	tertile
	16	50
CD8_cells	16	50	0.91	0.91	0.34	2.39	0.85	0.86	tertile
	16	50
M1_mac	16	50	0.88	0.88	0.33	2.31	0.79	0.86	tertile
	16	50
Cytotoxic.CD8	16	50	0.77	0.77	0.29	2.03	0.61	0.86	tertile
	16	50
CD4	16	50	0.76	0.76	0.29	2.01	0.59	0.86	tertile
	16	50
Tumour	16	50	0.67	0.67	0.26	1.78	0.42	0.85	tertile
	16	50
Treg	16	50	0.61	0.61	0.22	1.7	0.34	0.85	tertile
	16	50
B_Cells	16	50	0.57	0.57	0.2	1.59	0.28	0.85	tertile
	16	50
DCs	16	50	0.56	0.56	0.16	1.93	0.35	0.85	tertile
	16	50
CD4_TFH	16	50	0.33	0.33	0.08	1.42	0.12	0.83	tertile
	16	50

## Sheet: source_data_Figure_3c
Variable	Count	Percent	HR	Median	95% CI from	95% CI to	P Value	P Adjust (BH)	cutpoint
Granulocytes	16	50	2.95	2.95	1.13	7.7	0.02	0.15	tertile
	16	50
Proliferating_Tumour	16	50	2.6	2.6	1	6.72	0.04	0.2	tertile
	16	50
Tumour	16	50	1.9	1.9	0.74	4.83	0.17	0.4	tertile
	16	50
B_Cells	16	50	1.52	1.52	0.58	4	0.39	0.56	tertile
	16	50
Treg	16	50	1.34	1.34	0.52	3.46	0.55	0.64	tertile
	16	50
CD4	16	50	1.1	1.1	0.41	2.95	0.85	0.87	tertile
	16	50
CD8_cells	16	50	0.92	0.92	0.35	2.46	0.87	0.87	tertile
	16	50
Cytotoxic.CD8	16	50	0.67	0.67	0.24	1.88	0.44	0.56	tertile
	16	50
Exhausted.CD8	16	50	0.64	0.64	0.23	1.8	0.4	0.56	tertile
	16	50
Vessels	16	50	0.58	0.58	0.21	1.64	0.31	0.54	tertile
	16	50
M1_mac	16	50	0.55	0.55	0.18	1.67	0.28	0.54	tertile
	16	50
M2_mac	16	50	0.44	0.44	0.14	1.38	0.15	0.4	tertile
	16	50
CD4_TFH	16	50	0.33	0.33	0.1	1.15	0.07	0.24	tertile
	16	50
DCs	16	50	0.23	0.23	0.07	0.81	0.01	0.15	tertile
	16	50

## Sheet: source_data_Figure_3d_3e
	TMA	Response	Followup	Censored	Status	ImmunoTx	Histology	Histology.1	PFS_Days	PFS_Index	PFS_5Years_months	PFS_5Years_Index	PFS_2Years_months	PFS_2Years_Index	PFS_1Years_months	PFS_1Years_Index	PFS_06Years_months	PFS_06Years_Index	OS_Days	OS_Index	OS_5Years_months	OS_5Years_Index	OS_2Years_months	OS_2Years_Index	OS_1Years_months	OS_1Years_Index	OS_06Years_months	OS_06Years_Index	line_at_ITX	Biopsy_at_ITX	Unidentified	Stroma	Vessels	Tumour	Proliferating_Tumour	Granulocytes	M1_mac	M2_mac	Exhausted.CD8	Cytotoxic.CD8	CD8_cells	Treg	CD4_TFH	CD4	B_Cells	DCs
8	YTMA_471	Non-responder	123	Uncensored	1	Pembro	Adenocarcinoma	Adenocarcinoma	91	1	4.1	1	4.1	1	4.1	1	4.1	1	123	1	4	1	4	1	4	1	4	1	1	Pre	0	0.156863	0.0718954	0.640523	0.111111	0	0	0.0130719	0	0	0.00653595	0	0	0	0	0
9	YTMA_471	Non-responder	134	Uncensored	1	Pembro	Adenocarcinoma	Adenocarcinoma	51	1	2.3	1	2.3	1	2.3	1	2.3	1	134	1	4.4	1	4.4	1	4.4	1	4.4	1	1	Pre	0	0.0121951	0.00609756	0.554878	0.402439	0.00609756	0	0.00609756	0	0	0	0	0.00609756	0	0	0.00609756
10	YTMA_471	Non-responder	137	Uncensored	1	Nivo	Adenocarcinoma	Adenocarcinoma	55	1	2.5	1	2.5	1	2.5	1	2.5	1	137	1	4.5	1	4.5	1	4.5	1	4.5	1	1	Pre	0	0.394558	0.0340136	0.489796	0	0.0136054	0.00680272	0.0544218	0	0	0.00680272	0	0	0	0	0
11	YTMA_471	Non-responder	137	Censored	0	Nivo	Adenocarcinoma	Adenocarcinoma	55	1	2.5	1	2.5	1	2.5	1	2.5	1	137	1	4.5	1	4.5	1	4.5	1	4.5	1	1	Pre	0	0.00549451	0.021978	0.56044	0.142857	0.0824176	0.0824176	0.0494505	0.010989	0	0.0164835	0.010989	0	0.010989	0.00549451	0
12	YTMA_471	Responder	194	Uncensored	1	Pembro	Adenocarcinoma	Adenocarcinoma	166	1	7.5	1	7.5	1	7.5	1	6	0	194	1	6.4	1	6.4	1	6.4	1	6	0	1	Pre	0	0.0196078	0.00980392	0.892157	0.0686275	0.00980392	0	0	0	0	0	0	0	0	0	0
13	YTMA_471	Non-responder	206	Uncensored	1	Ipilimumab/Nivolumab	Adenocarcinoma	Adenocarcinoma	158	1	7.2	1	7.2	1	7.2	1	6	0	206	1	6.8	1	6.8	1	6.8	1	6	0	1	Pre	0	0.0680272	0.00291545	0.373178	0.0174927	0.492711	0.0252673	0.0136054	0.00194363	0.000971817	0	0	0	0.00388727	0	0
14	YTMA_471	Responder	283	Uncensored	1	Pembro	Adenocarcinoma	Adenocarcinoma	283	0	12.8	0	12.8	0	12	0	6	0	283	1	9.3	1	9.3	1	9.3	1	6	0	1	Pre	0	0.0166415	0.00453858	0.417549	0.205749	0	0.121029	0.0453858	0.00605144	0.0438729	0.0695915	0.00605144	0.00907716	0.0514372	0.00302572	0
15	YTMA_471	Responder	374	Censored	0	Pembro	Adenocarcinoma	Adenocarcinoma	316	1	14.3	1	14.3	1	12	0	6	0	374	0	12.3	0	12.3	0	12	0	6	0	1	Pre	0	0.00146413	0	0.805271	0.128843	0.0219619	0	0.0292826	0.00146413	0.00439239	0.00585651	0	0	0.00146413	0	0
16	YTMA_471	Responder	463	Censored	0	Pembro	Adenocarcinoma	Adenocarcinoma	412	1	18.7	1	18.7	1	12	0	6	0	463	0	15.2	0	15.2	0	12	0	6	0	1	Pre	0	0.0483871	0.306452	0.370968	0.0120968	0.00403226	0.0120968	0.149194	0.00806452	0.00403226	0.0443548	0.016129	0	0.0201613	0.00403226	0
17	YTMA_471	Responder	469	Censored	0	Pembro	Adenocarcinoma	Adenocarcinoma	469	0	21.2	0	21.2	0	12	0	6	0	469	0	15.4	0	15.4	0	12	0	6	0	1	Pre	0	0	0	0.8	0	0	0	0	0.2	0	0	0	0	0	0	0
18	YTMA_471	Responder	594	Uncensored	1	Pembro	Adenocarcinoma	Adenocarcinoma	362	1	16.4	1	16.4	1	12	0	6	0	594	1	19.5	1	19.5	1	12	0	6	0	1	Pre	0	0	0.00641026	0.923077	0.00641026	0	0.0224359	0.00641026	0.00320513	0.00320513	0.0128205	0	0	0.0160256	0	0
19	YTMA_471	Responder	606	Censored	0	Pembro	Adenocarcinoma	Adenocarcinoma	322	1	14.6	1	14.6	1	12	0	6	0	606	1	19.9	1	19.9	1	12	0	6	0	1	Pre	0	0.0626959	0.0219436	0.60815	0.227273	0.00940439	0	0.0673981	0	0	0	0.0015674	0	0.0015674	0	0
20	YTMA_471	Responder	606	Uncensored	1	Pembro	Adenocarcinoma	Adenocarcinoma	322	1	14.6	1	14.6	1	12	0	6	0	606	1	19.9	1	19.9	1	12	0	6	0	1	Pre	0	0	0	0.888158	0.111842	0	0	0	0	0	0	0	0	0	0	0
21	YTMA_471	Responder	609	Censored	0	Pembro	Adenocarcinoma	Adenocarcinoma	609	0	27.6	0	24	0	12	0	6	0	609	0	20	0	20	0	12	0	6	0	1	Pre	0	0.00184843	0.00277264	0.792976	0.0434381	0.0277264	0.0739372	0.0452865	0	0.000924214	0.00369686	0.000924214	0	0.00369686	0.00277264	0
22	YTMA_471	Non-responder	874	Censored	0	Pembro	Adenocarcinoma	Adenocarcinoma	78	1	3.5	1	3.5	1	3.5	1	3.5	1	874	0	28.7	0	24	0	12	0	6	0	1	Pre	0	0	0	0.934859	0.00792253	0	0.0114437	0.00616197	0	0.000880282	0.022007	0.00176056	0.00264085	0.0114437	0	0.000880282
23	YTMA_471	Responder	804	Censored	0	Pembro	Adenocarcinoma	Adenocarcinoma	804	0	36.4	0	24	0	12	0	6	0	804	0	26.4	0	24	0	12	0	6	0	1	Pre	0	0.0384858	0.00694006	0.718612	0.0100946	0.00630915	0.0826498	0.0271293	0.00189274	0.00189274	0.0176656	0.0189274	0.00378549	0.0548896	0.00189274	0.00883281
24	YTMA_471	Responder	1734	Censored	0	Pembro	Adenocarcinoma	Adenocarcinoma	1734	0	60	0	24	0	12	0	6	0	1734	0	57	0	24	0	12	0	6	0	1	Pre	0	0	0	1	0	0	0	0	0	0	0	0	0	0	0	0
25	YTMA_471	Responder	1025	Censored	0	Pembro	Adenocarcinoma	Adenocarcinoma	880	1	39.8	1	24	0	12	0	6	0	1025	0	33.7	0	24	0	12	0	6	0	1	Pre	0	0.0189633	0.00505689	0.887484	0.0644753	0	0.00379267	0.0164349	0	0	0.00252844	0.00126422	0	0	0	0
26	YTMA_471	Responder	826	Uncensored	1	Pembro	Adenocarcinoma	Adenocarcinoma	782	1	35.4	1	24	0	12	0	6	0	826	1	27.2	1	24	0	12	0	6	0	1	Pre	0	0	0.008	0.936	0.04	0	0.016	0	0	0	0	0	0	0	0	0
27	YTMA_471	Responder	516	Uncensored	1	Pembro	Adenosquamous	Adenosquamous	417	1	18.9	1	18.9	1	12	0	6	0	516	1	17	1	17	1	12	0	6	0	1	Pre	0	0.186047	0.0265781	0.428571	0.0531561	0	0.0332226	0.23588	0	0	0.00996678	0.00664452	0	0.0166113	0.00332226	0
28	YTMA_471	Responder	747	Censored	0	Pembro	Adenosquamous	Adenosquamous	745	0	33.7	0	24	0	12	0	6	0	747	0	24.6	0	24	0	12	0	6	0	1	Pre	0	0.00354925	0.0159716	0.333629	0.0443656	0.00709849	0.308784	0.0186335	0.0106477	0	0.0976043	0.0230701	0.0133097	0.0390417	0.0248447	0.0594499
41	YTMA_471	Responder	130	Uncensored	1	Pembro	NOS	NOS	81	1	3.7	1	3.7	1	3.7	1	3.7	1	130	1	4.3	1	4.3	1	4.3	1	4.3	1	1	Pre	0	0.00363636	0.00727273	0.644848	0.294545	0	0	0.030303	0.00484848	0.00121212	0.0109091	0.00121212	0	0.00121212	0	0
42	YTMA_471	Responder	274	Censored	0	Pembro	NOS	NOS	228	1	10.3	1	10.3	1	10.3	1	6	0	274	0	9	0	9	0	9	0	6	0	1	Pre	0	0	0	1	0	0	0	0	0	0	0	0	0	0	0	0
43	YTMA_471	Responder	1043	Censored	0	Atezolizumab	NOS	NOS	1043	0	47.2	0	24	0	12	0	6	0	1043	0	34.3	0	24	0	12	0	6	0	1	Pre	0	0.00647249	0.00107875	0.807983	0.0377562	0	0.0334412	0.0809061	0.00107875	0.0021575	0.00323625	0.00539374	0.0021575	0.00755124	0	0.0107875
49	YTMA_471	Responder	317	Uncensored	1	Pembro	Squamous	Squamous	317	0	14.4	0	14.4	0	12	0	6	0	317	1	10.4	1	10.4	1	10.4	1	6	0	1	Pre	0	0.00802139	0.000668449	0.480615	0.0280749	0.462567	0.00735294	0.0026738	0	0	0.0013369	0.00334225	0.000668449	0.00334225	0.0013369	0
50	YTMA_471	Responder	317	Uncensored	1	Pembro	Squamous	Squamous	317	0	14.4	0	14.4	0	12	0	6	0	317	1	10.4	1	10.4	1	10.4	1	6	0	1	Pre	0	0.0642202	0.059633	0.688073	0.0733945	0.0275229	0.0183486	0.0183486	0	0	0.0137615	0	0	0.0275229	0	0.00917431
51	YTMA_471	Non-responder	348	Uncensored	1	Pembro	Squamous	Squamous	70	1	3.2	1	3.2	1	3.2	1	3.2	1	348	1	11.4	1	11.4	1	11.4	1	6	0	1	Pre	0	0.0464625	0.00739176	0.761352	0.032735	0.0538543	0.0369588	0.0337909	0.00211193	0	0.00527983	0.0031679	0	0.0031679	0.0116156	0.00211193
52	YTMA_471	Responder	350	Uncensored	1	Pembro	Squamous	Squamous	301	1	13.6	1	13.6	1	12	0	6	0	350	1	11.5	1	11.5	1	11.5	1	6	0	1	Pre	0	0.0606061	0.030303	0.5	0	0.0151515	0.0530303	0.106061	0.00757576	0	0.166667	0	0	0.0530303	0.00757576	0
53	YTMA_471	Responder	436	Censored	0	Pembro	Squamous	Squamous	308	1	13.9	1	13.9	1	12	0	6	0	436	0	14.3	0	14.3	0	12	0	6	0	1	Pre	0	0.00242601	0.00291121	0.657933	0.330422	0.000485201	0.000970403	0.000970403	0.0014556	0	0.00242601	0	0	0	0	0
54	YTMA_471	Responder	585	Censored	0	Pembro	Squamous	Squamous	585	0	26.5	0	24	0	12	0	6	0	585	0	19.2	0	19.2	0	12	0	6	0	1	Pre	0	0.00929054	0.00168919	0.86402	0.0565878	0.0185811	0.0202703	0.0261824	0.000844595	0	0.000844595	0.000844595	0	0.000844595	0	0
55	YTMA_471	Responder	599	Uncensored	1	Pembro	Squamous	Squamous	290	1	13.1	1	13.1	1	12	0	6	0	599	1	19.7	1	19.7	1	12	0	6	0	1	Pre	0	0	0	0	0	0	1	0	0	0	0	0	0	0	0	0
56	YTMA_471	Responder	714	Censored	0	Pembro	Squamous	Squamous	714	0	32.3	0	24	0	12	0	6	0	714	0	23.5	0	23.5	0	12	0	6	0	1	Pre	0	0.116228	0.00438597	0.627193	0.122807	0.0109649	0.0131579	0.0394737	0.00219298	0.00657895	0.0131579	0.00877193	0.00219298	0.0109649	0.0131579	0.00877193

## Sheet: source_data_Figure_3f
	TMA	Response	Image	Followup	Censored	Status	ImmunoTx	Histology	Histology.1	PFS_Days	PFS_Index	PFS_5Years_months	PFS_5Years_Index	PFS_2Years_months	PFS_2Years_Index	PFS_1Years_months	PFS_1Years_Index	PFS_06Years_months	PFS_06Years_Index	OS_Days	OS_Index	OS_5Years_months	OS_5Years_Index	OS_2Years_months	OS_2Years_Index	OS_1Years_months	OS_1Years_Index	OS_06Years_months	OS_06Years_Index	line_at_ITX	Unidentified	Stroma	Vessels	Tumour	Proliferating_Tumour	Granulocytes	M1_mac	M2_mac	Exhausted.CD8	Cytotoxic.CD8	CD8_cells	Treg	CD4_TFH	CD4	B_Cells	DCs	lassoScores
1	4301	Responder	4301 A1	1569	Censored	0	Nivo	Acinar adenocarcinoma	Adenocarcinoma	92	1	4.2	1	4.2	1	4.2	1	4.2	1	615	0	51.6	0	24	0	12	0	6	0	2nd line	0	0.0464259	0.0110538	0.726234	0.00110538	0	0.0574797	0.100958	0.00036846	0.00257922	0.0228445	0.00405306	0.00257922	0.0228445	0.00147384	0	0.0464495
2	4301	Non-responder	4301 G2	1598	Censored	0	Nivo	Acinar adenocarcinoma	Adenocarcinoma	112	1	5.1	1	5.1	1	5.1	1	5.1	1	664	0	52.5	0	24	0	12	0	6	0	2nd line	0	0.0219646	0.0298963	0.508847	0.0268456	0	0.230018	0.0433191	0.00671141	0.0146431	0.0518609	0.00854179	0.0042709	0.0402685	0.0115924	0.00122026	0.298795
3	4301	Non-responder	4301 D4	2710	Uncensored	1	Nivo	acinar adenocarcinoma	Adenocarcinoma	42	1	1.9	1	1.9	1	1.9	1	1.9	1	207	1	60	0	24	0	12	0	6	0	2nd line	0	0.289504	0.0380623	0.635525	0	0.0011534	0.0011534	0.0219146	0	0	0.0023068	0.0023068	0.0011534	0.00692042	0	0	0.13649
4	4301	Responder	4301 H4	1025	Censored	0	Nivo	Acinar adenocarcinoma	Adenocarcinoma	106	1	4.8	1	4.8	1	4.8	1	4.8	1	382	0	33.7	0	24	0	12	0	6	0	1st line	0.00197628	0.0158103	0.0118577	0.713439	0.128458	0	0.0256917	0.0513834	0.00395257	0.00592885	0.0118577	0.00197628	0	0.00197628	0.0197628	0.00592885	0.973683
5	4301	Non-responder	4301 F1	1598	Censored	0	Pembro	Acinar adenocarcinoma	Adenocarcinoma	112	1	5.1	1	5.1	1	5.1	1	5.1	1	664	0	52.5	0	24	0	12	0	6	0	2nd line	0	0.041806	0.0200669	0.533445	0	0	0.0769231	0.0785953	0	0.0133779	0.0551839	0.00167224	0.0083612	0.0802676	0.0886288	0.00167224	0.0697574
6	4301	Responder	4301 D5	3243	Censored	0	Nivo	adenocarcinoma	Adenocarcinoma	140	0	6.3	0	6.3	0	6.3	0	6	0	140	0	60	0	24	0	12	0	6	0	2nd line	0	0.0654762	0	0.869048	0	0	0.00595238	0.0357143	0	0	0.0178571	0	0.00595238	0	0	0	0
7	4301	Responder	4301 D3	2807	Censored	0	Pembro	adenocarcinoma	Adenocarcinoma	126	0	5.7	0	5.7	0	5.7	0	5.7	0	126	0	60	0	24	0	12	0	6	0	1st line	0	0.00621118	0.0275067	0.850932	0.0292813	0	0.00443656	0.0195209	0.00177462	0.00266193	0.0275067	0.00532387	0	0.014197	0	0.0106477	0.308169
29	4301	Non-responder	4301 C2	601	Uncensored	1	Nivo	adenosquamous carcinoma	Adenosquamous	207	1	9.4	1	9.4	1	9.4	1	6	0	207	1	19.8	1	19.8	1	12	0	6	0	2nd line	0	0.0587427	0.00618344	0.638956	0.0158021	0.199588	0.0116798	0.0219856	0.000687049	0.000343525	0.00240467	0.0127104	0.000687049	0.00927516	0.0195809	0.0013741	0.858958
30	4301	Non-responder	4301 B2	722	Uncensored	1	Nivo	Basaloid squamous cell carcinoma	Squamous	56	1	2.5	1	2.5	1	2.5	1	2.5	1	219	1	23.7	1	23.7	1	12	0	6	0	2nd line	0.000106553	0.0101225	0.010975	0.748961	0.110709	0.00958977	0.00319659	0.034097	0.00191795	0.0213106	0.0280234	0.00511454	0.000532765	0.0149174	0.000319659	0.000106553	0.876497
31	4301	Non-responder	4301 F2	722	Uncensored	1	Nivo	Basaloid squamous cell carcinoma	Squamous	56	1	2.5	1	2.5	1	2.5	1	2.5	1	219	1	23.7	1	23.7	1	12	0	6	0	2nd line	0	0.0103255	0.00501936	0.805392	0.0853291	0.00215115	0.00473254	0.0182131	0.00157751	0.0243797	0.0292557	0.00286821	0.000286821	0.0101821	0.00014341	0.00014341	0.644631
32	4301	Non-responder	4301 F4	1353	Censored	0	Nivo	Invasive mucinous adenocarcinoma	Adenosquamous	91	1	4.1	1	4.1	1	4.1	1	4.1	1	735	0	44.5	0	24	0	12	0	6	0	2nd line	0	0.211868	0.165065	0.478897	0.0121187	0.00167154	0.00668617	0.0388634	0.000835771	0.000417885	0.0179691	0.00793982	0.00125366	0.0543251	0	0.00208943	0.667826
33	4301	Non-responder	4301 E3	699	Uncensored	1	Nivo	Invasive mucinous adenocarcinoma	Adenosquamous	56	1	2.5	1	2.5	1	2.5	1	2.5	1	56	1	23	1	23	1	12	0	6	0	2nd line	0	0.0385117	0.0620104	0.640339	0.112272	0.000652742	0.0698433	0.058094	0	0.00391645	0.0110966	0	0	0.00326371	0	0	1.03289
34	4301	Non-responder	4301 H2	699	Uncensored	1	Nivo	Invasive mucinous adenocarcinoma	Adenosquamous	56	1	2.5	1	2.5	1	2.5	1	2.5	1	56	1	23	1	23	1	12	0	6	0	2nd line	0	0.0808286	0.0235581	0.74736	0.0105605	0	0.0666125	0.0406174	0.000406174	0.000406174	0.0194963	0.00203087	0.000812348	0.00731113	0	0	0.158551
35	4301	Non-responder	4301 D2	1550	Uncensored	1	Nivo	keratinizing squamous cell carcinoma	Squamous	113	1	5.1	1	5.1	1	5.1	1	5.1	1	113	1	51	1	24	0	12	0	6	0	2nd line	0	0.00210084	0.00210084	0.838235	0.0378151	0	0.0315126	0.0189076	0.00210084	0	0.00840336	0.0189076	0	0.00630252	0.0336134	0	0.281798
36	4301	Non-responder	4301 G4	1128	Censored	0	Nivo	Lepedic adenocarcinoma	Adenocarcinoma	112	1	5.1	1	5.1	1	5.1	1	5.1	1	664	0	37.1	0	24	0	12	0	6	0	2nd line	0	0.00470844	0.0536038	0.60105	0.00688157	0.000181094	0.0403839	0.0396595	0.0298805	0.00253531	0.0831221	0.0103223	0.0130388	0.0896414	0.0249909	0	0.236948
37	4301	Non-responder	4301 C1	355	Uncensored	1	Nivo	micropapillary adenocarcinoma	Adenocarcinoma	4	1	0.2	1	0.2	1	0.2	1	0.2	1	4	1	11.7	1	11.7	1	11.7	1	6	0	2nd line	0	0.026862	0.128816	0.729548	0.0103785	0.002442	0.0213675	0.0262515	0	0.000610501	0.015873	0.00732601	0.000610501	0.021978	0.00671551	0.001221	0.531974
38	4301	Non-responder	4301 I1	496	Uncensored	1	Pembro	Micropapillary adenocarcinoma	Adenocarcinoma	133	1	6	1	6	1	6	1	6	1	215	1	16.3	1	16.3	1	12	0	6	0	1st line	0	0.151651	0.111895	0.481885	0.00224431	0.0147483	0.0189163	0.0410388	0	0.00160308	0.0317409	0.0144277	0.02084	0.100673	0.00769477	0.000641231	0.458672
39	4301	Responder	4301 D1	1571	Censored	0	Pembro	micropapillary adenocarcinoma	Adenocarcinoma	106	1	4.8	1	4.8	1	4.8	1	4.8	1	106	0	51.6	0	24	0	12	0	6	0	2nd line or beyond	0	0.151762	0.100271	0.647696	0	0.00271003	0.00271003	0.0921409	0	0	0.00271003	0	0	0	0	0	0.35838
40	4301	Responder	4301 E1	1571	Censored	0	Pembro	micropapillary adenocarcinoma	Adenocarcinoma	106	1	4.8	1	4.8	1	4.8	1	4.8	1	106	0	51.6	0	24	0	12	0	6	0	2nd line or beyond	0.000571429	0.0417143	0.00228571	0.788	0.0102857	0.00114286	0.00571429	0.128	0.000571429	0	0.00571429	0.00628571	0.000571429	0.00685714	0	0.00228571	0.0867468
44	4301	Responder	4301 G1	332	Censored	0	Nivo	NSCLC	NSCLC	175	0	7.9	0	7.9	0	7.9	0	6	0	175	0	10.9	0	10.9	0	10.9	0	6	0	1st line	0	0.00988822	0.00128977	0.0932932	0.0116079	0.0460017	0.0395529	0.114789	0.00171969	0.0313844	0.00902837	0.00214961	0.000429923	0.0038693	0.000429923	0.634566	0.255328
45	4301	Non-responder	4301 A2	945	Censored	0	Nivo	Papillary adenocarcinoma	Adenocarcinoma	89	1	4	1	4	1	4	1	4	1	139	0	31.1	0	24	0	12	0	6	0	2nd line	0.00121877	0.126752	0.00609384	0.699573	0.0225472	0.00914077	0.0292505	0.0956734	0	0	0.00426569	0.00121877	0.000609385	0.00365631	0	0	0.217952
46	4301	Responder	4301 G5	1385	Censored	0	Nivo	Papillary adenocarcinoma	Adenocarcinoma	409	0	18.5	0	18.5	0	12	0	6	0	409	0	45.5	0	24	0	12	0	6	0	2nd line	0	0.634642	0.0175316	0.286816	0.00140252	0.00140252	0	0.0497896	0	0.00140252	0.000701262	0.000701262	0	0.00140252	0	0.00420757	0.0762036
47	4301	Responder	4301 A4	1026	Censored	0	Nivo	Papillary_x000D_ adenocarcinoma	Adenocarcinoma	50	0	2.3	0	2.3	0	2.3	0	2.3	0	50	0	33.7	0	24	0	12	0	6	0	2nd line or beyond	0	0.125261	0.210856	0.411273	0.0104384	0.00417537	0.0668058	0.152401	0	0.00208768	0.0146138	0	0	0.00208768	0	0	0.823877
48	4301	Responder	4301 F5	721	Censored	0	Nivo	Pleomorphic carcinoma	Pleomorphic carcinoma	491	0	22.2	0	22.2	0	12	0	6	0	491	0	23.7	0	23.7	0	12	0	6	0	2nd line	0	0.333333	0	0.666667	0	0	0	0	0	0	0	0	0	0	0	0	0
57	4301	Responder	4301 F3	2674	Uncensored	1	Nivo	Squamous cell carcinoma	Squamous	448	1	20.3	1	20.3	1	12	0	6	0	448	1	60	0	24	0	12	0	6	0	2nd line	0	0.0384799	0.00717017	0.82218	0.0793499	0.0150574	0.00239006	0.0217495	0.00215105	0.00167304	0.00501912	0.00143403	0	0.00286807	0	0.000478011	0.655442
58	4301	Non-responder	4301 H1	600	Uncensored	1	Nivo	Squamous cell carcinoma	Squamous	51	1	2.3	1	2.3	1	2.3	1	2.3	1	194	1	19.7	1	19.7	1	12	0	6	0	1st line	0.000746269	0.104478	0.0171642	0.647015	0.0723881	0.0477612	0.0156716	0.0626866	0.0126866	0.00522388	0.00447761	0.00671642	0	0.00149254	0.000746269	0.000746269	0.758077
59	4301	Non-responder	4301 C3	602	Uncensored	1	Nivo	squamous cell carcinoma	Squamous	196	1	8.9	1	8.9	1	8.9	1	6	0	196	1	19.8	1	19.8	1	12	0	6	0	1st line	0	0.0487325	0.00327797	0.638767	0.137675	0.0443619	0.0491696	0.0594406	0.00131119	0.00196678	0.00218532	0.00917832	0.000437063	0.00327797	0	0.000218531	1.1714
60	4301	Non-responder	4301 C5	1214	Uncensored	1	Nivo	squamous cell carcinoma	Squamous	42	1	1.9	1	1.9	1	1.9	1	1.9	1	161	1	39.9	1	24	0	12	0	6	0	2nd line	0	0.0169014	0	0.219718	0.0028169	0.676056	0.0225352	0.0478873	0	0	0	0	0	0	0	0.0140845	2.46862
61	4301	Non-responder	4301 G3	1214	Uncensored	1	Nivo	squamous cell carcinoma	Squamous	42	1	1.9	1	1.9	1	1.9	1	1.9	1	161	1	39.9	1	24	0	12	0	6	0	2nd line	0	0.0145548	0	0.760274	0.151541	0.0196918	0.000856164	0.0136986	0.00256849	0.00428082	0.00171233	0.00342466	0	0	0	0.0273973	1.17132
62	4301	Non-responder	4301 B1	829	Uncensored	1	Nivo	squamous cell carcinoma	Squamous	224	1	10.1	1	10.1	1	10.1	1	6	0	261	1	27.3	1	24	0	12	0	6	0	2nd line	0	0.00657728	0.0172021	0.808753	0.0779155	0.000252972	0.0505945	0.0326334	0	0.000758917	0.00252972	0.000252972	0.000252972	0.00101189	0	0.00126486	0.626293
63	4301	Non-responder	4301 C4	829	Uncensored	1	Nivo	squamous cell carcinoma	Squamous	224	1	10.1	1	10.1	1	10.1	1	6	0	261	1	27.3	1	24	0	12	0	6	0	2nd line	0	0.146958	0	0.76349	0.0665901	0	0.00229621	0.0183697	0	0	0	0	0	0	0	0.00229621	0.483369
64	4301	Non-responder	4301 E2	829	Uncensored	1	Nivo	squamous cell carcinoma	Squamous	224	1	10.1	1	10.1	1	10.1	1	6	0	261	1	27.3	1	24	0	12	0	6	0	2nd line	0	0.0154857	0.0464571	0.774519	0.0933834	0.00164242	0.0183013	0.0283904	0	0.000234632	0.004458	0.00539653	0.00117316	0.00750821	0	0.00305021	0.845301
65	4301	Non-responder	4301 E5	258	Censored	0	Pembro	squamous cell carcinoma	Squamous	63	1	2.9	1	2.9	1	2.9	1	2.9	1	81	0	8.5	0	8.5	0	8.5	0	6	0	1st line	0	0.00970504	0.023216	0.834253	0.0795433	0.00228354	0.0140818	0.0234063	0.00190295	0.00171265	0.00133206	0.00323501	0.00038059	0.00209325	0.000570885	0.00228354	0.666367
66	4301	Non-responder	4301 I2	258	Censored	0	Pembro	squamous cell carcinoma	Squamous	63	1	2.9	1	2.9	1	2.9	1	2.9	1	81	0	8.5	0	8.5	0	8.5	0	6	0	1st line	0	0.0249335	0.00731383	0.794215	0.0229388	0.00132979	0.00698138	0.0435505	0.00465426	0.00930851	0.00199468	0.00764628	0.0056516	0.00598404	0.0621676	0.00132979	0.19675
67	4301	Responder	4301 B4	258	Censored	0	Pembro	squamous cell carcinoma	Squamous	63	1	2.9	1	2.9	1	2.9	1	2.9	1	81	0	8.5	0	8.5	0	8.5	0	6	0	1st line	0	0.0124638	0.0681159	0.644638	0.0863768	0.0504348	0.0643478	0.0605797	0	0.00057971	0.00550725	0.00144928	0.000289855	0.0026087	0.00144928	0.00115942	1.04642

## Sheet: source_data_Figure_3g_3h
	TMA	Response	Followup	Censored	Status	ImmunoTx	Histology	Histology.1	PFS_Days	PFS_Index	PFS_5Years_months	PFS_5Years_Index	PFS_2Years_months	PFS_2Years_Index	PFS_1Years_months	PFS_1Years_Index	PFS_06Years_months	PFS_06Years_Index	OS_Days	OS_Index	OS_5Years_months	OS_5Years_Index	OS_2Years_months	OS_2Years_Index	OS_1Years_months	OS_1Years_Index	OS_06Years_months	OS_06Years_Index	line_at_ITX	Biopsy_at_ITX	Unidentified	Stroma	Vessels	Tumour	Proliferating_Tumour	Granulocytes	M1_mac	M2_mac	Exhausted.CD8	Cytotoxic.CD8	CD8_cells	Treg	CD4_TFH	CD4	B_Cells	DCs
6	YTMA_471	Non-responder	134	Uncensored	1	Pembro	Adenocarcinoma	Adenocarcinoma	51	1	1.7	1	1.7	1	1.7	1	1.7	1	134	1	4.4	1	4.4	1	4.4	1	4.4	1	1	Pre	0.00086881	0.393571	0.091225	0.178106	0.163336	0.0312771	0.0121633	0.112945	0	0.00086881	0.00608167	0.00260643	0.00086881	0.00347524	0.00086881	0.00173762
8	YTMA_471	Non-responder	137	Uncensored	1	Nivo	Adenocarcinoma	Adenocarcinoma	55	1	1.8	1	1.8	1	1.8	1	1.8	1	137	1	4.5	1	4.5	1	4.5	1	4.5	1	1	Pre	0.00123762	0.516089	0.0556931	0.0358911	0	0.0655941	0.0136139	0.216584	0	0	0.0433168	0.00990099	0	0.0408416	0.00123762	0
9	YTMA_471	Non-responder	137	Censored	0	Nivo	Adenocarcinoma	Adenocarcinoma	55	1	1.8	1	1.8	1	1.8	1	1.8	1	137	1	4.5	1	4.5	1	4.5	1	4.5	1	1	Pre	0	0.0921957	0.095835	0.177113	0.0141529	0.100687	0.0545896	0.329155	0.00444804	0.00202184	0.0469066	0.0222402	0.0024262	0.0529721	0.00485241	0.000404367
17	YTMA_471	Non-responder	348	Uncensored	1	Pembro	Squamous	Squamous	70	1	2.3	1	2.3	1	2.3	1	2.3	1	348	1	11.4	1	11.4	1	11.4	1	6	0	1	Pre	0	0.277202	0.0777202	0.525907	0	0.0129534	0.0310881	0.0284974	0	0	0.0103627	0.00518135	0	0.00777202	0.0233161	0
18	YTMA_471	Non-responder	874	Censored	0	Pembro	Adenocarcinoma	Adenocarcinoma	78	1	2.6	1	2.6	1	2.6	1	2.6	1	874	0	28.7	0	24	0	12	0	6	0	1	Pre	0	0.0108238	0.0234516	0.543295	0.017739	0.000901984	0.0520144	0.0538184	0.00511125	0.00631389	0.0703548	0.0246542	0.00721588	0.140108	0.0423933	0.00180397
19	YTMA_471	Responder	130	Uncensored	1	Pembro	NOS	NOS	81	1	2.7	1	2.7	1	2.7	1	2.7	1	130	1	4.3	1	4.3	1	4.3	1	4.3	1	1	Pre	0	0.0756501	0.0969267	0.262411	0.182033	0	0	0.326241	0.0118203	0.00472813	0.0307329	0.00236407	0	0	0.00236407	0.00472813
22	YTMA_471	Non-responder	123	Uncensored	1	Pembro	Adenocarcinoma	Adenocarcinoma	91	1	3	1	3	1	3	1	3	1	123	1	4	1	4	1	4	1	4	1	1	Pre	0	0.304842	0.20182	0.0773481	0.0441989	0.00454989	0.0178746	0.0669483	0.00617485	0.00194995	0.0428989	0.0253494	0.00877478	0.0679233	0.127397	0.00194995
34	YTMA_471	Non-responder	206	Uncensored	1	Ipilimumab/Nivolumab	Adenocarcinoma	Adenocarcinoma	158	1	5.2	1	5.2	1	5.2	1	5.2	1	206	1	6.8	1	6.8	1	6.8	1	6	0	1	Pre	0	0.254931	0.140979	0.00292184	0.00073046	0.30095	0.0328707	0.106647	0.0036523	0.00073046	0.0328707	0.0306793	0.00219138	0.0788897	0.00949598	0.00146092
35	YTMA_471	Responder	194	Uncensored	1	Pembro	Adenocarcinoma	Adenocarcinoma	166	1	5.5	1	5.5	1	5.5	1	5.5	1	194	1	6.4	1	6.4	1	6.4	1	6	0	1	Pre	0	0.290756	0.0277311	0.506723	0.0966387	0.000840336	0.00504202	0.0462185	0	0	0.010084	0.00420168	0	0.0092437	0	0.00252101
42	YTMA_471	Responder	274	Censored	0	Pembro	NOS	NOS	228	1	7.5	1	7.5	1	7.5	1	6	0	274	0	9	0	9	0	9	0	6	0	1	Pre	0	0.0717547	0.00521853	0.687541	0.152642	0.0136986	0	0.0580561	0	0	0.00260926	0.000652316	0.000652316	0.00260926	0.00326158	0.00130463
43	YTMA_471	Responder	283	Uncensored	1	Pembro	Adenocarcinoma	Adenocarcinoma	283	0	9.3	0	9.3	0	9.3	0	6	0	283	1	9.3	1	9.3	1	9.3	1	6	0	1	Pre	0	0.0851869	0.067203	0.0288689	0.0293422	0	0.147657	0.170847	0.023663	0.0321817	0.215334	0.0184572	0.0151443	0.150497	0.0146711	0.000946522
44	YTMA_471	Responder	599	Uncensored	1	Pembro	Squamous	Squamous	290	1	9.5	1	9.5	1	9.5	1	6	0	599	1	19.7	1	19.7	1	12	0	6	0	1	Pre	0	0.00454959	0.0172884	0	0.000909918	0	0.937216	0.0391265	0	0	0.000909918	0	0	0	0	0
45	YTMA_471	Responder	350	Uncensored	1	Pembro	Squamous	Squamous	301	1	9.9	1	9.9	1	9.9	1	6	0	350	1	11.5	1	11.5	1	11.5	1	6	0	1	Pre	0	0.051918	0.0724206	0.087963	0.00429894	0.0165344	0.0601852	0.128307	0.0191799	0.00396825	0.252976	0.0284392	0.0102513	0.237103	0.0244709	0.00198413
46	YTMA_471	Responder	436	Censored	0	Pembro	Squamous	Squamous	308	1	10.1	1	10.1	1	10.1	1	6	0	436	0	14.3	0	14.3	0	12	0	6	0	1	Pre	0	0.202532	0.253165	0.232068	0.118143	0.00421941	0.0337553	0.151899	0	0.00421941	0	0	0	0	0	0
47	YTMA_471	Responder	374	Censored	0	Pembro	Adenocarcinoma	Adenocarcinoma	316	1	10.4	1	10.4	1	10.4	1	6	0	374	0	12.3	0	12.3	0	12	0	6	0	1	Pre	0	0.0277778	0.00694444	0.361111	0.25	0.0486111	0	0.152778	0	0.00694444	0.118056	0.00694444	0	0.0208333	0	0
48	YTMA_471	Responder	647	Uncensored	1	Pembro	Adenocarcinoma	Adenocarcinoma	317	1	10.4	1	10.4	1	10.4	1	6	0	647	1	21.3	1	21.3	1	12	0	6	0	1	Pre	0	0.0012279	0.0282417	0.00024558	0	0.00024558	0.0353635	0.00442043	0.00343811	0.000736739	0.00810413	0.0235756	0.00171906	0.757859	0.134823	0
49	YTMA_471	Responder	317	Uncensored	1	Pembro	Squamous	Squamous	317	0	10.4	0	10.4	0	10.4	0	6	0	317	1	10.4	1	10.4	1	10.4	1	6	0	1	Pre	0	0.235507	0.076087	0.0253623	0	0.211957	0.0597826	0.182971	0	0	0.0253623	0.0144928	0.00543478	0.0942029	0.067029	0.00181159
50	YTMA_471	Responder	317	Uncensored	1	Pembro	Squamous	Squamous	317	0	10.4	0	10.4	0	10.4	0	6	0	317	1	10.4	1	10.4	1	10.4	1	6	0	1	Pre	0.000625	0.24125	0.22375	0.161875	0.004375	0.0475	0.023125	0.09625	0.00125	0	0.02125	0.015	0.003125	0.08	0.074375	0.00625
51	YTMA_471	Responder	594	Uncensored	1	Pembro	Adenocarcinoma	Adenocarcinoma	362	1	11.9	1	11.9	1	11.9	1	6	0	594	1	19.5	1	19.5	1	12	0	6	0	1	Pre	0	0.0190476	0.138776	0.542857	0.00544218	0.00544218	0.0510204	0.0455782	0.00952381	0.0115646	0.104082	0.00884354	0.00204082	0.0435374	0.0115646	0.000680272
53	YTMA_471	Responder	463	Censored	0	Pembro	Adenocarcinoma	Adenocarcinoma	412	1	13.5	1	13.5	1	12	0	6	0	463	0	15.2	0	15.2	0	12	0	6	0	1	Pre	0	0.0541248	0.393278	0.0122217	0.00261894	0.00567438	0.00611087	0.152335	0.0178961	0.000872981	0.113488	0.0353557	0.00436491	0.121781	0.0698385	0.0100393
54	YTMA_471	Responder	516	Uncensored	1	Pembro	Adenosquamous	Adenosquamous	417	1	13.7	1	13.7	1	12	0	6	0	516	1	17	1	17	1	12	0	6	0	1	Pre	0	0.467014	0.0625	0.0208333	0.000868056	0.00868056	0.0347222	0.292535	0.00434028	0.000868056	0.0460069	0.0147569	0.00260417	0.0355903	0.00434028	0.00434028
56	YTMA_471	Responder	469	Censored	0	Pembro	Adenocarcinoma	Adenocarcinoma	469	0	15.4	0	15.4	0	12	0	6	0	469	0	15.4	0	15.4	0	12	0	6	0	1	Pre	0	0.000992063	0.0128968	0.240079	0.00744048	0	0.512401	0.193948	0.0193452	0.0014881	0.00396825	0.00595238	0	0.000496032	0	0.000992063
58	YTMA_471	Responder	585	Censored	0	Pembro	Squamous	Squamous	585	0	19.2	0	19.2	0	12	0	6	0	585	0	19.2	0	19.2	0	12	0	6	0	1	Pre	0	0.445483	0.0186916	0.186916	0.0311526	0	0.00623053	0.246106	0	0	0.0218069	0.0124611	0	0.0249221	0.00311526	0.00311526
59	YTMA_471	Responder	609	Censored	0	Pembro	Adenocarcinoma	Adenocarcinoma	609	0	20	0	20	0	12	0	6	0	609	0	20	0	20	0	12	0	6	0	1	Pre	0	0.0979021	0.146853	0.244755	0.00699301	0.020979	0.0979021	0.258741	0	0	0.0629371	0.00699301	0	0.048951	0	0.00699301
60	YTMA_471	Responder	714	Censored	0	Pembro	Squamous	Squamous	714	0	23.5	0	23.5	0	12	0	6	0	714	0	23.5	0	23.5	0	12	0	6	0	1	Pre	0	0.340228	0.266762	0.0663338	0.0221113	0.0064194	0.0306705	0.134807	0.000713267	0.00356633	0.0499287	0.0328103	0.0064194	0.0221113	0.0021398	0.0149786
61	YTMA_471	Responder	804	Censored	0	Pembro	Adenocarcinoma	Adenocarcinoma	804	0	26.4	0	24	0	12	0	6	0	804	0	26.4	0	24	0	12	0	6	0	1	Pre	0	0.124224	0.136646	0.10559	0	0.00621118	0.0993789	0.170807	0	0.00621118	0.0341615	0.0372671	0.00931677	0.232919	0.00931677	0.0279503
62	YTMA_471	Responder	860	Censored	0	Pembro	Adenocarcinoma	Adenocarcinoma	860	0	28.3	0	24	0	12	0	6	0	860	0	28.3	0	24	0	12	0	6	0	1	Pre	0.000765111	0.00841622	0.0244835	0.0114767	0.00153022	0	0.020658	0.639633	0.0918133	0.0153022	0.0635042	0.0237184	0.0107116	0.0168324	0	0.0711553
63	YTMA_471	Responder	1025	Censored	0	Pembro	Adenocarcinoma	Adenocarcinoma	880	1	28.9	1	24	0	12	0	6	0	1025	0	33.7	0	24	0	12	0	6	0	1	Pre	0	0.34104	0.0693642	0.0924855	0	0	0.0462428	0.416185	0.00578035	0.00578035	0.0115607	0	0	0.0115607	0	0
64	YTMA_471	Responder	1105	Censored	0	Pembro	Adenocarcinoma	Adenocarcinoma	1105	0	36.3	0	24	0	12	0	6	0	1105	0	36.3	0	24	0	12	0	6	0	1	Pre	0	0.0133843	0.0372849	0.00382409	0.00764818	0.000956023	0.0258126	0.770554	0.0573614	0.0296367	0.042065	0.00478011	0.00286807	0.00382409	0	0
65	YTMA_471	Responder	1734	Censored	0	Pembro	Adenocarcinoma	Adenocarcinoma	1734	0	57	0	24	0	12	0	6	0	1734	0	57	0	24	0	12	0	6	0	1	Pre	0	0.299134	0.191206	0.0219853	0.000666223	0.000666223	0.071952	0.317788	0.005996	0.000666223	0.0393071	0.0199867	0.00133245	0.0293138	0	0
66	YTMA_471	Responder	826	Uncensored	1	Pembro	Adenocarcinoma	Adenocarcinoma	782	1	25.7	1	24	0	12	0	6	0	826	1	27.2	1	24	0	12	0	6	0	1	Pre	0	0.00318471	0.151274	0.648089	0.00318471	0	0.0414013	0.0955414	0	0	0.00636943	0.00636943	0.00477707	0.0398089	0	0
67	YTMA_471	Responder	747	Censored	0	Pembro	Adenosquamous	Adenosquamous	745	0	24.5	0	24	0	12	0	6	0	747	0	24.6	0	24	0	12	0	6	0	1	Pre	0	0.0545199	0.173408	0.114316	0.00386915	0.010904	0.283503	0.0531129	0.00738656	0.00175871	0.0643686	0.0383398	0.0232149	0.113612	0.0274358	0.0302497
68	YTMA_471	Responder	1043	Censored	0	Atezolizumab	NOS	NOS	1043	0	34.3	0	24	0	12	0	6	0	1043	0	34.3	0	24	0	12	0	6	0	1	Pre	0	0.109375	0.0758929	0.0111607	0	0.0111607	0.00892857	0.691964	0	0.00446429	0.0334821	0.015625	0.00446429	0.0290179	0	0.00446429

## Sheet: source_data_Figure_3i
	TMA	Response	Followup	Censored	Status	ImmunoTx	Histology	Histology.1	PFS_Days	PFS_Index	PFS_5Years_months	PFS_5Years_Index	PFS_2Years_months	PFS_2Years_Index	PFS_1Years_months	PFS_1Years_Index	PFS_06Years_months	PFS_06Years_Index	OS_Days	OS_Index	OS_5Years_months	OS_5Years_Index	OS_2Years_months	OS_2Years_Index	OS_1Years_months	OS_1Years_Index	OS_06Years_months	OS_06Years_Index	line_at_ITX	Biopsy_at_ITX	Unidentified	Stroma	Vessels	Tumour	Proliferating_Tumour	Granulocytes	M1_mac	M2_mac	Exhausted.CD8	Cytotoxic.CD8	CD8_cells	Treg	CD4_TFH	CD4	B_Cells	DCs
1	4301	Non-responder	355	Uncensored	1	Nivo	micropapillary adenocarcinoma	Adenocarcinoma	4	1	0.1	1	0.1	1	0.1	1	0.1	1	4	1	11.7	1	11.7	1	11.7	1	6	0	2nd line	#N/A	0.000683293	0.155449	0.277076	0.0273317	0.000341647	0.00239153	0.0218654	0.103861	0.00136659	0.00170823	0.0420225	0.0382644	0.0225487	0.208405	0.0960027	0.000683293
2	4301	Non-responder	2710	Uncensored	1	Nivo	acinar adenocarcinoma	Adenocarcinoma	42	1	1.4	1	1.4	1	1.4	1	1.4	1	207	1	60	0	24	0	12	0	6	0	2nd line	#N/A	0.00176678	0.316254	0.219081	0.0378092	0	0.00883392	0.00565371	0.14947	0.00106007	0.00671378	0.0611307	0.0279152	0.0134276	0.138516	0.0116608	0.000706714
3	4301	Non-responder	1214	Uncensored	1	Nivo	squamous cell carcinoma	Squamous	42	1	1.4	1	1.4	1	1.4	1	1.4	1	161	1	39.9	1	24	0	12	0	6	0	2nd line	#N/A	0.00113058	0.169587	0.00734879	0.00395704	0.000565291	0.729791	0.00508762	0.0802713	0	0	0.00113058	0.000565291	0	0	0.000565291	0
4	4301	Non-responder	1214	Uncensored	1	Nivo	squamous cell carcinoma	Squamous	42	1	1.4	1	1.4	1	1.4	1	1.4	1	161	1	39.9	1	24	0	12	0	6	0	2nd line	#N/A	0	0.395761	0.076829	0.00122274	0	0.038924	0.00509476	0.377624	0.00387202	0.00366823	0.0307724	0.0173222	0.00448339	0.0425922	0.00163032	0.000203791
5	4301	Responder	1026	Censored	0	Nivo	Papillary_x000D_ adenocarcinoma	Adenocarcinoma	50	0	1.6	0	1.6	0	1.6	0	1.6	0	50	0	33.7	0	24	0	12	0	6	0	2nd line or beyond	#N/A	0.00567376	0.306383	0.444444	0.0387707	0	0.00614657	0.035461	0.128132	0	0.00283688	0.0208038	0.00189125	0.000945626	0.00520095	0.000472813	0.00283688
7	4301	Non-responder	600	Uncensored	1	Nivo	Squamous cell carcinoma	Squamous	51	1	1.7	1	1.7	1	1.7	1	1.7	1	194	1	19.7	1	19.7	1	12	0	6	0	1st line	#N/A	0.00118099	0.594922	0.0741069	0.00413345	0	0.0304104	0.0100384	0.181577	0.00265722	0	0.0265722	0.0248007	0.0118099	0.0327724	0.00501919	0
10	4301	Non-responder	699	Uncensored	1	Nivo	Invasive mucinous adenocarcinoma	Adenocarcinoma	56	1	1.8	1	1.8	1	1.8	1	1.8	1	56	1	23	1	23	1	12	0	6	0	2nd line	#N/A	0.00107991	0.135529	0.346652	0.0404968	0.00107991	0.00431965	0.199784	0.221922	0	0.00323974	0.0226782	0.00431965	0.00917927	0.00971922	0	0
11	4301	Non-responder	699	Uncensored	1	Nivo	Invasive mucinous adenocarcinoma	Adenocarcinoma	56	1	1.8	1	1.8	1	1.8	1	1.8	1	56	1	23	1	23	1	12	0	6	0	2nd line	#N/A	0.00425894	0.274276	0.131175	0.0792164	0	0.00596252	0.225724	0.182283	0.000851789	0.00170358	0.0408859	0.011925	0.00596252	0.0349233	0.000851789	0
12	4301	Non-responder	722	Uncensored	1	Nivo	Basaloid squamous cell carcinoma	Squamous	56	1	1.8	1	1.8	1	1.8	1	1.8	1	219	1	23.7	1	23.7	1	12	0	6	0	2nd line	#N/A	0.00106496	0.168264	0.312034	0.00638978	0	0.00745474	0.00958466	0.209798	0.00638978	0.0372737	0.086262	0.0372737	0.0181044	0.0915868	0.0085197	0
13	4301	Non-responder	722	Uncensored	1	Nivo	Basaloid squamous cell carcinoma	Squamous	56	1	1.8	1	1.8	1	1.8	1	1.8	1	219	1	23.7	1	23.7	1	12	0	6	0	2nd line	#N/A	0.00114286	0.332571	0.113905	0.00952381	0	0.000761905	0.0140952	0.156571	0.00838095	0.0289524	0.153143	0.0407619	0.00723809	0.127619	0.00533333	0
14	4301	Non-responder	258	Censored	0	Pembro	squamous cell carcinoma	Squamous	63	1	2.1	1	2.1	1	2.1	1	2.1	1	81	0	8.5	0	8.5	0	8.5	0	6	0	1st line	#N/A	0.00212314	0.197452	0.18896	0.029724	0	0.00849257	0.104034	0.254777	0.00424628	0.0191083	0.0721868	0.044586	0.0212314	0.0360934	0.014862	0.00212314
15	4301	Non-responder	258	Censored	0	Pembro	squamous cell carcinoma	Squamous	63	1	2.1	1	2.1	1	2.1	1	2.1	1	81	0	8.5	0	8.5	0	8.5	0	6	0	1st line	#N/A	0	0.166667	0.367424	0.0530303	0.00757576	0.00378788	0.0397727	0.145833	0	0.00757576	0.0246212	0.030303	0.00757576	0.0871212	0.0587121	0
16	4301	Responder	258	Censored	0	Pembro	squamous cell carcinoma	Squamous	63	1	2.1	1	2.1	1	2.1	1	2.1	1	81	0	8.5	0	8.5	0	8.5	0	6	0	1st line	#N/A	0	0.196646	0.152439	0.0442073	0.00304878	0.0137195	0.259146	0.265244	0	0.00152439	0.0396341	0.00609756	0.00152439	0.0106707	0.00609756	0
20	4301	Non-responder	945	Censored	0	Nivo	Papillary adenocarcinoma	Adenocarcinoma	89	1	2.9	1	2.9	1	2.9	1	2.9	1	139	0	31.1	0	24	0	12	0	6	0	2nd line	#N/A	0.00237107	0.446947	0.0521636	0.0017783	0	0.0189686	0.135151	0.324244	0	0.00118554	0.00711322	0.00296384	0.00296384	0.00414938	0	0
21	4301	Responder	1569	Censored	0	Nivo	Acinar adenocarcinoma	Adenocarcinoma	92	1	3	1	3	1	3	1	3	1	615	0	51.6	0	24	0	12	0	6	0	2nd line	#N/A	0.000448229	0.285522	0.149709	0.102196	0	0.000448229	0.0757508	0.191394	0	0.00941282	0.0753026	0.0134469	0.0407889	0.0354101	0.0201703	0
23	4301	Non-responder	1353	Censored	0	Nivo	Invasive mucinous adenocarcinoma	Adenocarcinoma	91	1	3	1	3	1	3	1	3	1	735	0	44.5	0	24	0	12	0	6	0	2nd line	#N/A	0.0011534	0.197232	0.307958	0.0276817	0	0.00692042	0.011534	0.184544	0.00346021	0.0023068	0.0738178	0.0126874	0.00922722	0.156863	0.00346021	0.0011534
24	4301	Responder	1025	Censored	0	Nivo	Acinar adenocarcinoma	Adenocarcinoma	106	1	3.5	1	3.5	1	3.5	1	3.5	1	382	0	33.7	0	24	0	12	0	6	0	1st line	#N/A	0	0.106191	0.229268	0.00787992	0.00150094	0.00863039	0.0424015	0.121201	0.011257	0.00750469	0.0836773	0.0247655	0.00225141	0.134709	0.215009	0.00375234
25	4301	Responder	1571	Censored	0	Pembro	micropapillary adenocarcinoma	Adenocarcinoma	106	1	3.5	1	3.5	1	3.5	1	3.5	1	106	0	51.6	0	24	0	12	0	6	0	2nd line or beyond	#N/A	0.000781555	0.146542	0.504103	0.101211	0	0.0144588	0.0226651	0.18093	0	0.000781555	0.0121141	0.00156311	0.00234467	0.0125049	0	0
26	4301	Responder	1571	Censored	0	Pembro	micropapillary adenocarcinoma	Adenocarcinoma	106	1	3.5	1	3.5	1	3.5	1	3.5	1	106	0	51.6	0	24	0	12	0	6	0	2nd line or beyond	#N/A	0.00147783	0.22266	0.0788177	0.0596059	0.00147783	0.00147783	0.0211823	0.463547	0	0.00591133	0.0802956	0.0147783	0.008867	0.0359606	0.00295567	0.000985222
27	4301	Non-responder	1598	Censored	0	Nivo	Acinar adenocarcinoma	Adenocarcinoma	112	1	3.7	1	3.7	1	3.7	1	3.7	1	664	0	52.5	0	24	0	12	0	6	0	2nd line	#N/A	0	0.156257	0.0947595	0.0296722	0	0.00406796	0.0196219	0.0701125	0.000478583	0.0461833	0.109117	0.0100503	0.0449868	0.107681	0.307011	0
28	4301	Non-responder	1598	Censored	0	Nivo	Acinar adenocarcinoma	Adenocarcinoma	112	1	3.7	1	3.7	1	3.7	1	3.7	1	664	0	52.5	0	24	0	12	0	6	0	2nd line	#N/A	0.000212495	0.0733107	0.0560986	0.0240119	0.000637484	0.000212495	0.223757	0.0764981	0.00339991	0.021037	0.0720357	0.0271993	0.0293243	0.161283	0.230982	0
29	4301	Non-responder	1128	Censored	0	Nivo	Lepedic adenocarcinoma	Adenocarcinoma	112	1	3.7	1	3.7	1	3.7	1	3.7	1	664	0	37.1	0	24	0	12	0	6	0	2nd line	#N/A	0	0.0523139	0.171026	0.0241449	0	0	0.0945674	0.120724	0.0120724	0.0100604	0.112676	0.028169	0.0321932	0.287726	0.054326	0
30	4301	Non-responder	1550	Uncensored	1	Nivo	keratinizing squamous cell carcinoma	Squamous	113	1	3.7	1	3.7	1	3.7	1	3.7	1	113	1	51	1	24	0	12	0	6	0	2nd line	#N/A	0	0.00700742	0.111913	0.00226711	0.000206101	0.00247321	0.0432811	0.0158697	0.00185491	0.00412201	0.0166941	0.0453421	0.00185491	0.591509	0.155606	0
31	4301	Responder	2807	Censored	0	Pembro	adenocarcinoma	Adenocarcinoma	126	0	4.1	0	4.1	0	4.1	0	4.1	0	126	0	60	0	24	0	12	0	6	0	1st line	#N/A	0.00189394	0.132576	0.192708	0.372633	0.0113636	0.00142045	0.00378788	0.133049	0.00189394	0.0123106	0.0558712	0.0123106	0.00852273	0.0511364	0.00473485	0.00378788
32	4301	Non-responder	496	Uncensored	1	Pembro	Micropapillary adenocarcinoma	Adenocarcinoma	133	1	4.4	1	4.4	1	4.4	1	4.4	1	215	1	16.3	1	16.3	1	12	0	6	0	1st line	#N/A	0	0.166005	0.17611	0.0396969	0	0.0144352	0.0599062	0.111512	0.000360881	0.00396969	0.0649585	0.0386142	0.0790328	0.220137	0.0252616	0
33	4301	Responder	3243	Censored	0	Nivo	adenocarcinoma	Adenocarcinoma	140	0	4.6	0	4.6	0	4.6	0	4.6	0	140	0	60	0	24	0	12	0	6	0	2nd line	#N/A	0.000194856	0.228566	0.200507	0.000389712	0	0	0.0017537	0.1818	0.00331255	0.00448168	0.100935	0.0183164	0.04053	0.102104	0.116913	0.000194856
36	4301	Responder	332	Censored	0	Nivo	NSCLC	NSCLC	175	0	5.8	0	5.8	0	5.8	0	5.8	0	175	0	10.9	0	10.9	0	10.9	0	6	0	1st line	#N/A	0	0.117094	0.0509972	0.0205128	0.0025641	0.00968661	0.0122507	0.111681	0.0037037	0.0609687	0.0270655	0.014245	0.00569801	0.0245014	0.0017094	0.537322
37	4301	Non-responder	602	Uncensored	1	Nivo	squamous cell carcinoma	Squamous	196	1	6.4	1	6.4	1	6.4	1	6	0	196	1	19.8	1	19.8	1	12	0	6	0	1st line	#N/A	0	0.266791	0.208333	0.00248756	0.000621891	0.000621891	0.00186567	0.276119	0.0155473	0.00497512	0.0820896	0.0578358	0.00373134	0.0783582	0	0.000621891
38	4301	Non-responder	601	Uncensored	1	Nivo	adenosquamous carcinoma	Adenosquamous	207	1	6.8	1	6.8	1	6.8	1	6	0	207	1	19.8	1	19.8	1	12	0	6	0	2nd line	#N/A	0.000337041	0.369397	0.22548	0.00269633	0	0.0404449	0.0192113	0.140546	0.000674082	0	0.0117964	0.0458375	0.0091001	0.0852713	0.049208	0
39	4301	Non-responder	829	Uncensored	1	Nivo	squamous cell carcinoma	Squamous	224	1	7.4	1	7.4	1	7.4	1	6	0	261	1	27.3	1	24	0	12	0	6	0	2nd line	#N/A	0	0.0746562	0.298625	0.0255403	0.000982318	0.00294695	0.441061	0.0903733	0.00294695	0	0.0206287	0.00687623	0.0108055	0.021611	0.00294695	0
40	4301	Non-responder	829	Uncensored	1	Nivo	squamous cell carcinoma	Squamous	224	1	7.4	1	7.4	1	7.4	1	6	0	261	1	27.3	1	24	0	12	0	6	0	2nd line	#N/A	0.00052356	0.515183	0.0701571	0.00837696	0	0	0.0151832	0.273298	0	0.00209424	0.0293194	0.0492147	0.00628272	0.0287958	0.00052356	0.00104712
41	4301	Non-responder	829	Uncensored	1	Nivo	squamous cell carcinoma	Squamous	224	1	7.4	1	7.4	1	7.4	1	6	0	261	1	27.3	1	24	0	12	0	6	0	2nd line	#N/A	0.000958313	0.0958313	0.430283	0.0436033	0.00191663	0.00527072	0.135122	0.172017	0.000479157	0.00143747	0.0330618	0.018208	0.0119789	0.0383325	0.0114998	0
52	4301	Responder	1385	Censored	0	Nivo	Papillary adenocarcinoma	Adenocarcinoma	409	0	13.4	0	13.4	0	12	0	6	0	409	0	45.5	0	24	0	12	0	6	0	2nd line	#N/A	0.000763359	0.464122	0.10687	0.0908397	0	0.00916031	0.0328244	0.266412	0	0.00229008	0.00610687	0.00229008	0.00534351	0.010687	0.000763359	0.00152672
55	4301	Responder	2674	Uncensored	1	Nivo	Squamous cell carcinoma	Squamous	448	1	14.7	1	14.7	1	12	0	6	0	448	1	60	0	24	0	12	0	6	0	2nd line	#N/A	0	0.367461	0.179523	0.119215	0	0.0154278	0.0154278	0.200561	0.00140252	0.00420757	0.0462833	0.00981767	0.00420757	0.026648	0.0056101	0.00420757
57	4301	Responder	721	Censored	0	Nivo	Pleomorphic carcinoma	Pleomorphic carcinoma	491	0	16.1	0	16.1	0	12	0	6	0	491	0	23.7	0	23.7	0	12	0	6	0	2nd line	#N/A	0.000485437	0.223786	0.0771845	0.00631068	0	0	0.0815534	0.565534	0	0	0.00533981	0.00194175	0	0	0.000485437	0.0373786
