# Supplementary material for: Spatial signatures for predicting immunotherapy outcomes using multi-omics in non-small cell lung cancer
Source: Nat Genet. 2025 Oct 10;57(10):2482–93. doi: 10.1038/s41588-025-02351-7 (PMC12513832; doi:10.1038/s41588-025-02351-7)
Supplement: Supplementary file 8 — Source data for Fig. 4c–j. [file 41588_2025_2351_MOESM8_ESM.xlsx]

## Sheet: source_data_Figure_4c
	Stroma	Tumour	M2_mac	Tumour_PDL1.	CD4_cells	Proliferating_Tumour	M1_mac	CD8_cells	Vessels	DCs	Granulocytes	B_Cells
M1_macrophages	-3.50796	-1.63423	-0.844098	-0.881781	-1.1197	-1.98699	2.96932	-0.413769	-1.95907	0.370027	-3.19817	-0.487287
Vessels	-0.343112	-1.95092	0.144007	-2.91431	0.304607	-2.53376	-1.07751	0.280087	2.23745	0.132614	-0.544347	0.720113
Tumour_bulk	-1.53762	1.53207	-1.48168	-2.16576	-2.58892	0.292775	-1.71532	-1.95786	-1.69296	-1.67809	-1.02346	-2.5819
Tumour_PDL1	-3.4809	-3.06409	-1.94884	2.9637	-0.830507	-0.906792	-0.632925	-0.50756	-2.89644	0.125224	-3.36219	-2.61659
Granulocytes	-1.32261	0.0953075	-2.19439	-4.60414	-2.54353	-1.69911	-2.15421	-3.19823	-2.69453	-3.22463	3.73838	-3.42195
Tumour_adjacent_stroma	1.5044	-0.613944	0.283137	-2.24708	-0.707149	-0.16198	-1.35089	-0.945172	0.498078	-0.276673	0.189024	-0.784828
Immune_rich	-1.18666	-2.6304	0.0139578	-0.88241	1.88778	-1.70125	0.0557252	1.72017	-0.176706	1.17956	-1.56388	1.92503
M2_macs	-0.466104	-0.510962	1.6776	-1.33458	-0.443533	-1.00401	-0.142982	-0.0658176	-0.114672	0.373737	-0.00693075	-1.34719
Proliferating_Tumour	-0.828102	0.717099	-1.00601	0.0325048	-2.91264	2.42679	-2.71785	-1.58118	-1.20345	-1.23224	-2.89213	-2.19119
Stroma	2.34346	-1.63774	0.0926101	-2.70947	-1.37503	-1.2543	-2.10011	-1.58843	-0.265481	-1.94365	-1.20769	-2.13825

## Sheet: source_data_Figure_4d
	Image	progressed	neighbourhood	frequency	p_value	frequency_trans
1	YTMA_471 A1	No	M1_macs	0	0.663013	0
2	YTMA_471 A5	No	M1_macs	0	0.663013	0
3	YTMA_471 A6	No	M1_macs	0	0.663013	0
4	YTMA_471 B9	Yes	M1_macs	1	0.663013	1
5	YTMA_471 C1	Yes	M1_macs	0.0170994	0.663013	0.0273591
6	YTMA_471 C2	Yes	M1_macs	0	0.663013	0
7	YTMA_471 C3	No	M1_macs	0	0.663013	0
8	YTMA_471 C6	Yes	M1_macs	0	0.663013	0
9	YTMA_471 C8	Yes	M1_macs	0	0.663013	0
10	YTMA_471 C9	No	M1_macs	0.0944144	0.663013	0.151063
11	YTMA_471 D1	No	M1_macs	0.287837	0.663013	0.460539
12	YTMA_471 D7	No	M1_macs	0.0131027	0.663013	0.0209644
13	YTMA_471 D9	No	M1_macs	0.00132802	0.663013	0.00212483
14	YTMA_471 D10	No	M1_macs	0	0.663013	0
15	YTMA_471 E1	Yes	M1_macs	0	0.663013	0
16	YTMA_471 E2	Yes	M1_macs	0.000672194	0.663013	0.00107551
17	YTMA_471 E9	Yes	M1_macs	0	0.663013	0
18	YTMA_471 F5	Yes	M1_macs	0	0.663013	0
19	YTMA_471 F6	Yes	M1_macs	0	0.663013	0
20	YTMA_471 F8	Yes	M1_macs	0	0.663013	0
21	YTMA_471 G2	Yes	M1_macs	0	0.663013	0
22	YTMA_471 G3	No	M1_macs	0.715487	0.663013	0.886195
23	YTMA_471 G6	Yes	M1_macs	0	0.663013	0
24	YTMA_471 G7	Yes	M1_macs	0	0.663013	0
25	YTMA_471 H4	Yes	M1_macs	0	0.663013	0
26	YTMA_471 H8	No	M1_macs	0	0.663013	0
27	YTMA_471 H9	No	M1_macs	0	0.663013	0
28	YTMA_471 I3	Yes	M1_macs	0	0.663013	0
29	YTMA_471 I4	Yes	M1_macs	0	0.663013	0
30	YTMA_471 I7	Yes	M1_macs	0	0.663013	0
31	YTMA_471 I10	Yes	M1_macs	0	0.663013	0
32	YTMA_471 L1	No	M1_macs	0.0277551	0.663013	0.0444082
33	YTMA_471 A1	No	Vessels	0	0.989288	0
34	YTMA_471 A5	No	Vessels	0	0.989288	0
35	YTMA_471 A6	No	Vessels	0.0184941	0.989288	0.0295905
36	YTMA_471 B9	Yes	Vessels	0	0.989288	0
37	YTMA_471 C1	Yes	Vessels	0.020266	0.989288	0.0324256
38	YTMA_471 C2	Yes	Vessels	0	0.989288	0
39	YTMA_471 C3	No	Vessels	0.277718	0.989288	0.444349
40	YTMA_471 C6	Yes	Vessels	0.107684	0.989288	0.172294
41	YTMA_471 C8	Yes	Vessels	0.000688231	0.989288	0.00110117
42	YTMA_471 C9	No	Vessels	0.0266667	0.989288	0.0426667
43	YTMA_471 D1	No	Vessels	0.145303	0.989288	0.232486
44	YTMA_471 D7	No	Vessels	0.0136268	0.989288	0.0218029
45	YTMA_471 D9	No	Vessels	0.233068	0.989288	0.372908
46	YTMA_471 D10	No	Vessels	0.0078125	0.989288	0.0125
47	YTMA_471 E1	Yes	Vessels	0.0225056	0.989288	0.036009
48	YTMA_471 E2	Yes	Vessels	0	0.989288	0
49	YTMA_471 E9	Yes	Vessels	0	0.989288	0
50	YTMA_471 F5	Yes	Vessels	0.223253	0.989288	0.357205
51	YTMA_471 F6	Yes	Vessels	0.242141	0.989288	0.387425
52	YTMA_471 F8	Yes	Vessels	0	0.989288	0
53	YTMA_471 G2	Yes	Vessels	0.581496	0.989288	0.832598
54	YTMA_471 G3	No	Vessels	0	0.989288	0
55	YTMA_471 G6	Yes	Vessels	0	0.989288	0
56	YTMA_471 G7	Yes	Vessels	0.0165289	0.989288	0.0264463
57	YTMA_471 H4	Yes	Vessels	0.0642202	0.989288	0.102752
58	YTMA_471 H8	No	Vessels	0.250413	0.989288	0.40066
59	YTMA_471 H9	No	Vessels	0	0.989288	0
60	YTMA_471 I3	Yes	Vessels	0	0.989288	0
61	YTMA_471 I4	Yes	Vessels	0.0628765	0.989288	0.100602
62	YTMA_471 I7	Yes	Vessels	0.00761035	0.989288	0.0121766
63	YTMA_471 I10	Yes	Vessels	0.0844415	0.989288	0.135106
64	YTMA_471 L1	No	Vessels	0	0.989288	0
65	YTMA_471 A1	No	Tumour_bulk	0.573057	0.631969	0.829223
66	YTMA_471 A5	No	Tumour_bulk	0.520727	0.631969	0.808291
67	YTMA_471 A6	No	Tumour_bulk	0.923382	0.631969	0.969353
68	YTMA_471 B9	Yes	Tumour_bulk	0	0.631969	0
69	YTMA_471 C1	Yes	Tumour_bulk	0.00316656	0.631969	0.0050665
70	YTMA_471 C2	Yes	Tumour_bulk	0.475232	0.631969	0.760372
71	YTMA_471 C3	No	Tumour_bulk	0.138321	0.631969	0.221313
72	YTMA_471 C6	Yes	Tumour_bulk	0.696018	0.631969	0.878407
73	YTMA_471 C8	Yes	Tumour_bulk	0	0.631969	0
74	YTMA_471 C9	No	Tumour_bulk	0	0.631969	0
75	YTMA_471 D1	No	Tumour_bulk	0.00478469	0.631969	0.0076555
76	YTMA_471 D7	No	Tumour_bulk	0	0.631969	0
77	YTMA_471 D9	No	Tumour_bulk	0	0.631969	0
78	YTMA_471 D10	No	Tumour_bulk	0.183105	0.631969	0.292969
79	YTMA_471 E1	Yes	Tumour_bulk	0.889722	0.631969	0.955889
80	YTMA_471 E2	Yes	Tumour_bulk	0	0.631969	0
81	YTMA_471 E9	Yes	Tumour_bulk	0.197758	0.631969	0.316413
82	YTMA_471 F5	Yes	Tumour_bulk	0.00463822	0.631969	0.00742115
83	YTMA_471 F6	Yes	Tumour_bulk	0.0890719	0.631969	0.142515
84	YTMA_471 F8	Yes	Tumour_bulk	0.707492	0.631969	0.882997
85	YTMA_471 G2	Yes	Tumour_bulk	0.00275591	0.631969	0.00440945
86	YTMA_471 G3	No	Tumour_bulk	0.0316675	0.631969	0.050668
87	YTMA_471 G6	Yes	Tumour_bulk	0.784764	0.631969	0.913906
88	YTMA_471 G7	Yes	Tumour_bulk	0.1505	0.631969	0.2408
89	YTMA_471 H4	Yes	Tumour_bulk	0.0141785	0.631969	0.0226856
90	YTMA_471 H8	No	Tumour_bulk	0.0704458	0.631969	0.112713
91	YTMA_471 H9	No	Tumour_bulk	0.745515	0.631969	0.898206
92	YTMA_471 I3	Yes	Tumour_bulk	0.0157233	0.631969	0.0251572
93	YTMA_471 I4	Yes	Tumour_bulk	0.0128012	0.631969	0.0204819
94	YTMA_471 I7	Yes	Tumour_bulk	0.00228311	0.631969	0.00365297
95	YTMA_471 I10	Yes	Tumour_bulk	0.767287	0.631969	0.906915
96	YTMA_471 L1	No	Tumour_bulk	0.906122	0.631969	0.962449
97	YTMA_471 A1	No	Tumour_PDL1	0.0404145	0.765963	0.0646632
98	YTMA_471 A5	No	Tumour_PDL1	0.00145455	0.765963	0.00232727
99	YTMA_471 A6	No	Tumour_PDL1	0	0.765963	0
100	YTMA_471 B9	Yes	Tumour_PDL1	0	0.765963	0
101	YTMA_471 C1	Yes	Tumour_PDL1	0.0164661	0.765963	0.0263458
102	YTMA_471 C2	Yes	Tumour_PDL1	0	0.765963	0
103	YTMA_471 C3	No	Tumour_PDL1	0	0.765963	0
104	YTMA_471 C6	Yes	Tumour_PDL1	0	0.765963	0
105	YTMA_471 C8	Yes	Tumour_PDL1	0	0.765963	0
106	YTMA_471 C9	No	Tumour_PDL1	0.0645045	0.765963	0.103207
107	YTMA_471 D1	No	Tumour_PDL1	0.0428104	0.765963	0.0684966
108	YTMA_471 D7	No	Tumour_PDL1	0.674528	0.765963	0.869811
109	YTMA_471 D9	No	Tumour_PDL1	0	0.765963	0
110	YTMA_471 D10	No	Tumour_PDL1	0	0.765963	0
111	YTMA_471 E1	Yes	Tumour_PDL1	0	0.765963	0
112	YTMA_471 E2	Yes	Tumour_PDL1	0.762043	0.765963	0.904817
113	YTMA_471 E9	Yes	Tumour_PDL1	0	0.765963	0
114	YTMA_471 F5	Yes	Tumour_PDL1	0	0.765963	0
115	YTMA_471 F6	Yes	Tumour_PDL1	0	0.765963	0
116	YTMA_471 F8	Yes	Tumour_PDL1	0	0.765963	0
117	YTMA_471 G2	Yes	Tumour_PDL1	0	0.765963	0
118	YTMA_471 G3	No	Tumour_PDL1	0	0.765963	0
119	YTMA_471 G6	Yes	Tumour_PDL1	0	0.765963	0
120	YTMA_471 G7	Yes	Tumour_PDL1	0.0400174	0.765963	0.0640278
121	YTMA_471 H4	Yes	Tumour_PDL1	0	0.765963	0
122	YTMA_471 H8	No	Tumour_PDL1	0	0.765963	0
123	YTMA_471 H9	No	Tumour_PDL1	0	0.765963	0
124	YTMA_471 I3	Yes	Tumour_PDL1	0	0.765963	0
125	YTMA_471 I4	Yes	Tumour_PDL1	0.0135542	0.765963	0.0216867
126	YTMA_471 I7	Yes	Tumour_PDL1	0	0.765963	0
127	YTMA_471 I10	Yes	Tumour_PDL1	0	0.765963	0
128	YTMA_471 L1	No	Tumour_PDL1	0	0.765963	0
129	YTMA_471 A1	No	Granulocytes	0	0.732941	0
130	YTMA_471 A5	No	Granulocytes	0	0.732941	0
131	YTMA_471 A6	No	Granulocytes	0	0.732941	0
132	YTMA_471 B9	Yes	Granulocytes	0	0.732941	0
133	YTMA_471 C1	Yes	Granulocytes	0	0.732941	0
134	YTMA_471 C2	Yes	Granulocytes	0	0.732941	0
135	YTMA_471 C3	No	Granulocytes	0	0.732941	0
136	YTMA_471 C6	Yes	Granulocytes	0	0.732941	0
137	YTMA_471 C8	Yes	Granulocytes	0	0.732941	0
138	YTMA_471 C9	No	Granulocytes	0	0.732941	0
139	YTMA_471 D1	No	Granulocytes	0	0.732941	0
140	YTMA_471 D7	No	Granulocytes	0	0.732941	0
141	YTMA_471 D9	No	Granulocytes	0	0.732941	0
142	YTMA_471 D10	No	Granulocytes	0.570312	0.732941	0.828125
143	YTMA_471 E1	Yes	Granulocytes	0.00150037	0.732941	0.0024006
144	YTMA_471 E2	Yes	Granulocytes	0	0.732941	0
145	YTMA_471 E9	Yes	Granulocytes	0	0.732941	0
146	YTMA_471 F5	Yes	Granulocytes	0	0.732941	0
147	YTMA_471 F6	Yes	Granulocytes	0.010479	0.732941	0.0167665
148	YTMA_471 F8	Yes	Granulocytes	0	0.732941	0
149	YTMA_471 G2	Yes	Granulocytes	0	0.732941	0
150	YTMA_471 G3	No	Granulocytes	0	0.732941	0
151	YTMA_471 G6	Yes	Granulocytes	0.00362757	0.732941	0.00580411
152	YTMA_471 G7	Yes	Granulocytes	0	0.732941	0
153	YTMA_471 H4	Yes	Granulocytes	0.472894	0.732941	0.756631
154	YTMA_471 H8	No	Granulocytes	0	0.732941	0
155	YTMA_471 H9	No	Granulocytes	0	0.732941	0
156	YTMA_471 I3	Yes	Granulocytes	0	0.732941	0
157	YTMA_471 I4	Yes	Granulocytes	0.0135542	0.732941	0.0216867
158	YTMA_471 I7	Yes	Granulocytes	0	0.732941	0
159	YTMA_471 I10	Yes	Granulocytes	0	0.732941	0
160	YTMA_471 L1	No	Granulocytes	0	0.732941	0
161	YTMA_471 A1	No	Tumour_adjacent_stroma	0.0621762	0.473254	0.0994819
162	YTMA_471 A5	No	Tumour_adjacent_stroma	0.00509091	0.473254	0.00814545
163	YTMA_471 A6	No	Tumour_adjacent_stroma	0	0.473254	0
164	YTMA_471 B9	Yes	Tumour_adjacent_stroma	0	0.473254	0
165	YTMA_471 C1	Yes	Tumour_adjacent_stroma	0.038632	0.473254	0.0618113
166	YTMA_471 C2	Yes	Tumour_adjacent_stroma	0.185759	0.473254	0.297214
167	YTMA_471 C3	No	Tumour_adjacent_stroma	0.157158	0.473254	0.251453
168	YTMA_471 C6	Yes	Tumour_adjacent_stroma	0.0140213	0.473254	0.0224341
169	YTMA_471 C8	Yes	Tumour_adjacent_stroma	0.336545	0.473254	0.538472
170	YTMA_471 C9	No	Tumour_adjacent_stroma	0.0367568	0.473254	0.0588108
171	YTMA_471 D1	No	Tumour_adjacent_stroma	0.0314782	0.473254	0.0503651
172	YTMA_471 D7	No	Tumour_adjacent_stroma	0.0298742	0.473254	0.0477987
173	YTMA_471 D9	No	Tumour_adjacent_stroma	0.119522	0.473254	0.191235
174	YTMA_471 D10	No	Tumour_adjacent_stroma	0.0874023	0.473254	0.139844
175	YTMA_471 E1	Yes	Tumour_adjacent_stroma	0.0322581	0.473254	0.0516129
176	YTMA_471 E2	Yes	Tumour_adjacent_stroma	0	0.473254	0
177	YTMA_471 E9	Yes	Tumour_adjacent_stroma	0	0.473254	0
178	YTMA_471 F5	Yes	Tumour_adjacent_stroma	0.236858	0.473254	0.378973
179	YTMA_471 F6	Yes	Tumour_adjacent_stroma	0.24476	0.473254	0.391617
180	YTMA_471 F8	Yes	Tumour_adjacent_stroma	0.0136808	0.473254	0.0218893
181	YTMA_471 G2	Yes	Tumour_adjacent_stroma	0.0314961	0.473254	0.0503937
182	YTMA_471 G3	No	Tumour_adjacent_stroma	0	0.473254	0
183	YTMA_471 G6	Yes	Tumour_adjacent_stroma	0	0.473254	0
184	YTMA_471 G7	Yes	Tumour_adjacent_stroma	0.0343628	0.473254	0.0549804
185	YTMA_471 H4	Yes	Tumour_adjacent_stroma	0.266889	0.473254	0.427023
186	YTMA_471 H8	No	Tumour_adjacent_stroma	0.424326	0.473254	0.678921
187	YTMA_471 H9	No	Tumour_adjacent_stroma	0.0445183	0.473254	0.0712292
188	YTMA_471 I3	Yes	Tumour_adjacent_stroma	0.113208	0.473254	0.181132
189	YTMA_471 I4	Yes	Tumour_adjacent_stroma	0.0881024	0.473254	0.140964
190	YTMA_471 I7	Yes	Tumour_adjacent_stroma	0.404871	0.473254	0.647793
191	YTMA_471 I10	Yes	Tumour_adjacent_stroma	0.0199468	0.473254	0.0319149
192	YTMA_471 L1	No	Tumour_adjacent_stroma	0	0.473254	0
193	YTMA_471 A1	No	Immune_rich	0	0.614864	0
194	YTMA_471 A5	No	Immune_rich	0	0.614864	0
195	YTMA_471 A6	No	Immune_rich	0.0396301	0.614864	0.0634082
196	YTMA_471 B9	Yes	Immune_rich	0	0.614864	0
197	YTMA_471 C1	Yes	Immune_rich	0.761875	0.614864	0.90475
198	YTMA_471 C2	Yes	Immune_rich	0	0.614864	0
199	YTMA_471 C3	No	Immune_rich	0.0247578	0.614864	0.0396125
200	YTMA_471 C6	Yes	Immune_rich	0.0712283	0.614864	0.113965
201	YTMA_471 C8	Yes	Immune_rich	0.0330351	0.614864	0.0528562
202	YTMA_471 C9	No	Immune_rich	0.657658	0.614864	0.863063
203	YTMA_471 D1	No	Immune_rich	0.436414	0.614864	0.698262
204	YTMA_471 D7	No	Immune_rich	0.213836	0.614864	0.342138
205	YTMA_471 D9	No	Immune_rich	0.0544489	0.614864	0.0871182
206	YTMA_471 D10	No	Immune_rich	0.0615234	0.614864	0.0984375
207	YTMA_471 E1	Yes	Immune_rich	0	0.614864	0
208	YTMA_471 E2	Yes	Immune_rich	0.235716	0.614864	0.377145
209	YTMA_471 E9	Yes	Immune_rich	0	0.614864	0
210	YTMA_471 F5	Yes	Immune_rich	0.229746	0.614864	0.367594
211	YTMA_471 F6	Yes	Immune_rich	0	0.614864	0
212	YTMA_471 F8	Yes	Immune_rich	0	0.614864	0
213	YTMA_471 G2	Yes	Immune_rich	0.252756	0.614864	0.404409
214	YTMA_471 G3	No	Immune_rich	0	0.614864	0
215	YTMA_471 G6	Yes	Immune_rich	0	0.614864	0
216	YTMA_471 G7	Yes	Immune_rich	0	0.614864	0
217	YTMA_471 H4	Yes	Immune_rich	0.0771476	0.614864	0.123436
218	YTMA_471 H8	No	Immune_rich	0.16951	0.614864	0.271216
219	YTMA_471 H9	No	Immune_rich	0	0.614864	0
220	YTMA_471 I3	Yes	Immune_rich	0.0366876	0.614864	0.0587002
221	YTMA_471 I4	Yes	Immune_rich	0.0425452	0.614864	0.0680723
222	YTMA_471 I7	Yes	Immune_rich	0	0.614864	0
223	YTMA_471 I10	Yes	Immune_rich	0.000664894	0.614864	0.00106383
224	YTMA_471 L1	No	Immune_rich	0	0.614864	0
225	YTMA_471 A1	No	M2_macs	0.042487	0.775465	0.0679793
226	YTMA_471 A5	No	M2_macs	0.432	0.775465	0.6912
227	YTMA_471 A6	No	M2_macs	0.00924703	0.775465	0.0147952
228	YTMA_471 B9	Yes	M2_macs	0	0.775465	0
229	YTMA_471 C1	Yes	M2_macs	0.114946	0.775465	0.183914
230	YTMA_471 C2	Yes	M2_macs	0.0154799	0.775465	0.0247678
231	YTMA_471 C3	No	M2_macs	0.0931109	0.775465	0.148977
232	YTMA_471 C6	Yes	M2_macs	0.0370163	0.775465	0.059226
233	YTMA_471 C8	Yes	M2_macs	0.244322	0.775465	0.390915
234	YTMA_471 C9	No	M2_macs	0.102342	0.775465	0.163748
235	YTMA_471 D1	No	M2_macs	0.0302191	0.775465	0.0483505
236	YTMA_471 D7	No	M2_macs	0.0162474	0.775465	0.0259958
237	YTMA_471 D9	No	M2_macs	0.34927	0.775465	0.558831
238	YTMA_471 D10	No	M2_macs	0.0664062	0.775465	0.10625
239	YTMA_471 E1	Yes	M2_macs	0	0.775465	0
240	YTMA_471 E2	Yes	M2_macs	0.00156845	0.775465	0.00250952
241	YTMA_471 E9	Yes	M2_macs	0.13771	0.775465	0.220336
242	YTMA_471 F5	Yes	M2_macs	0.0241187	0.775465	0.03859
243	YTMA_471 F6	Yes	M2_macs	0.133234	0.775465	0.213174
244	YTMA_471 F8	Yes	M2_macs	0.0169381	0.775465	0.027101
245	YTMA_471 G2	Yes	M2_macs	0.121654	0.775465	0.194646
246	YTMA_471 G3	No	M2_macs	0.247402	0.775465	0.395844
247	YTMA_471 G6	Yes	M2_macs	0	0.775465	0
248	YTMA_471 G7	Yes	M2_macs	0.0100044	0.775465	0.016007
249	YTMA_471 H4	Yes	M2_macs	0.0375313	0.775465	0.06005
250	YTMA_471 H8	No	M2_macs	0.029169	0.775465	0.0466703
251	YTMA_471 H9	No	M2_macs	0.0445183	0.775465	0.0712292
252	YTMA_471 I3	Yes	M2_macs	0.236897	0.775465	0.379036
253	YTMA_471 I4	Yes	M2_macs	0.72741	0.775465	0.890964
254	YTMA_471 I7	Yes	M2_macs	0.0136986	0.775465	0.0219178
255	YTMA_471 I10	Yes	M2_macs	0	0.775465	0
256	YTMA_471 L1	No	M2_macs	0.0244898	0.775465	0.0391837
257	YTMA_471 A1	No	Proliferating_Tumour	0.281865	0.0657347	0.450984
258	YTMA_471 A5	No	Proliferating_Tumour	0.032	0.0657347	0.0512
259	YTMA_471 A6	No	Proliferating_Tumour	0.00924703	0.0657347	0.0147952
260	YTMA_471 B9	Yes	Proliferating_Tumour	0	0.0657347	0
261	YTMA_471 C1	Yes	Proliferating_Tumour	0.0136162	0.0657347	0.0217859
262	YTMA_471 C2	Yes	Proliferating_Tumour	0.164861	0.0657347	0.263777
263	YTMA_471 C3	No	Proliferating_Tumour	0.0818084	0.0657347	0.130893
264	YTMA_471 C6	Yes	Proliferating_Tumour	0.0740325	0.0657347	0.118452
265	YTMA_471 C8	Yes	Proliferating_Tumour	0	0.0657347	0
266	YTMA_471 C9	No	Proliferating_Tumour	0.0172973	0.0657347	0.0276757
267	YTMA_471 D1	No	Proliferating_Tumour	0.0211534	0.0657347	0.0338454
268	YTMA_471 D7	No	Proliferating_Tumour	0.0115304	0.0657347	0.0184486
269	YTMA_471 D9	No	Proliferating_Tumour	0	0.0657347	0
270	YTMA_471 D10	No	Proliferating_Tumour	0.0126953	0.0657347	0.0203125
271	YTMA_471 E1	Yes	Proliferating_Tumour	0.0540135	0.0657347	0.0864216
272	YTMA_471 E2	Yes	Proliferating_Tumour	0	0.0657347	0
273	YTMA_471 E9	Yes	Proliferating_Tumour	0.664532	0.0657347	0.865813
274	YTMA_471 F5	Yes	Proliferating_Tumour	0.0513296	0.0657347	0.0821274
275	YTMA_471 F6	Yes	Proliferating_Tumour	0.130988	0.0657347	0.209581
276	YTMA_471 F8	Yes	Proliferating_Tumour	0.261889	0.0657347	0.419023
277	YTMA_471 G2	Yes	Proliferating_Tumour	0.00748032	0.0657347	0.0119685
278	YTMA_471 G3	No	Proliferating_Tumour	0.00544285	0.0657347	0.00870856
279	YTMA_471 G6	Yes	Proliferating_Tumour	0.211608	0.0657347	0.338573
280	YTMA_471 G7	Yes	Proliferating_Tumour	0.748586	0.0657347	0.899435
281	YTMA_471 H4	Yes	Proliferating_Tumour	0.00375313	0.0657347	0.006005
282	YTMA_471 H8	No	Proliferating_Tumour	0.0280682	0.0657347	0.0449092
283	YTMA_471 H9	No	Proliferating_Tumour	0.0637874	0.0657347	0.10206
284	YTMA_471 I3	Yes	Proliferating_Tumour	0	0.0657347	0
285	YTMA_471 I4	Yes	Proliferating_Tumour	0.0346386	0.0657347	0.0554217
286	YTMA_471 I7	Yes	Proliferating_Tumour	0.325723	0.0657347	0.521157
287	YTMA_471 I10	Yes	Proliferating_Tumour	0.12766	0.0657347	0.204255
288	YTMA_471 L1	No	Proliferating_Tumour	0.0416327	0.0657347	0.0666122
289	YTMA_471 A1	No	Stroma	0	0.296498	0
290	YTMA_471 A5	No	Stroma	0.00872727	0.296498	0.0139636
291	YTMA_471 A6	No	Stroma	0	0.296498	0
292	YTMA_471 B9	Yes	Stroma	0	0.296498	0
293	YTMA_471 C1	Yes	Stroma	0.0139329	0.296498	0.0222926
294	YTMA_471 C2	Yes	Stroma	0.158669	0.296498	0.25387
295	YTMA_471 C3	No	Stroma	0.227126	0.296498	0.363402
296	YTMA_471 C6	Yes	Stroma	0	0.296498	0
297	YTMA_471 C8	Yes	Stroma	0.385409	0.296498	0.616655
298	YTMA_471 C9	No	Stroma	0.00036036	0.296498	0.000576576
299	YTMA_471 D1	No	Stroma	0	0.296498	0
300	YTMA_471 D7	No	Stroma	0.0272537	0.296498	0.0436059
301	YTMA_471 D9	No	Stroma	0.242364	0.296498	0.387782
302	YTMA_471 D10	No	Stroma	0.0107422	0.296498	0.0171875
303	YTMA_471 E1	Yes	Stroma	0	0.296498	0
304	YTMA_471 E2	Yes	Stroma	0	0.296498	0
305	YTMA_471 E9	Yes	Stroma	0	0.296498	0
306	YTMA_471 F5	Yes	Stroma	0.230056	0.296498	0.368089
307	YTMA_471 F6	Yes	Stroma	0.149326	0.296498	0.238922
308	YTMA_471 F8	Yes	Stroma	0	0.296498	0
309	YTMA_471 G2	Yes	Stroma	0.00236221	0.296498	0.00377953
310	YTMA_471 G3	No	Stroma	0	0.296498	0
311	YTMA_471 G6	Yes	Stroma	0	0.296498	0
312	YTMA_471 G7	Yes	Stroma	0	0.296498	0
313	YTMA_471 H4	Yes	Stroma	0.0633862	0.296498	0.101418
314	YTMA_471 H8	No	Stroma	0.0280682	0.296498	0.0449092
315	YTMA_471 H9	No	Stroma	0.101661	0.296498	0.162658
316	YTMA_471 I3	Yes	Stroma	0.597484	0.296498	0.838994
317	YTMA_471 I4	Yes	Stroma	0.00451807	0.296498	0.00722892
318	YTMA_471 I7	Yes	Stroma	0.245814	0.296498	0.393303
319	YTMA_471 I10	Yes	Stroma	0	0.296498	0
320	YTMA_471 L1	No	Stroma	0	0.296498	0

## Sheet: source_data_Figure_4e
	cell_type	neighbourhood	pvals	coeff	neighbourhood_name	logp	CTnei
0	Stroma	0	0.606789	1.03233	M1_macrophages	0.216962	Stroma:M1_macrophages
1	Stroma	1	0.903816	0.118718	Vessels	0.0439199	Stroma:Vessels
2	Stroma	2	0.854219	-0.174704	Tumour_bulk	0.0684307	Stroma:Tumour_bulk
3	Stroma	3	0.572474	1.11742	Tumour_PDL1	0.242244	Stroma:Tumour_PDL1
4	Stroma	4	0.927625	-0.262998	Granulocytes	0.0326277	Stroma:Granulocytes
5	Stroma	5	0.989572	-0.00150614	Tumour_adjacent_stroma	0.00455238	Stroma:Tumour_adjacent_stroma
6	Stroma	6	0.536365	-0.515293	Immune_rich	0.27054	Stroma:Immune_rich
7	Stroma	7	0.0925761	-1.01536	M2_macs	1.0335	Stroma:M2_macs
8	Stroma	8	0.768916	0.266695	Proliferating_Tumour	0.114121	Stroma:Proliferating_Tumour
9	Stroma	9	0.0112603	0.317933	Stroma	1.94845	Stroma:Stroma
10	Tumour_PDL1+	0	0.0629333	3.65208	M1_macrophages	1.20112	Tumour_PDL1+:M1_macrophages
11	Tumour_PDL1+	1	0.861596	0.134739	Vessels	0.0646965	Tumour_PDL1+:Vessels
12	Tumour_PDL1+	2	0.503804	0.510652	Tumour_bulk	0.297739	Tumour_PDL1+:Tumour_bulk
13	Tumour_PDL1+	3	0.960076	-0.0131955	Tumour_PDL1	0.0176946	Tumour_PDL1+:Tumour_PDL1
14	Tumour_PDL1+	4	5.38216e-43	1.43953	Granulocytes	42.269	Tumour_PDL1+:Granulocytes
15	Tumour_PDL1+	5	0.911672	0.0965978	Tumour_adjacent_stroma	0.0401616	Tumour_PDL1+:Tumour_adjacent_stroma
16	Tumour_PDL1+	6	0.1127	1.13751	Immune_rich	0.948078	Tumour_PDL1+:Immune_rich
17	Tumour_PDL1+	7	0.765304	0.247516	M2_macs	0.116166	Tumour_PDL1+:M2_macs
18	Tumour_PDL1+	8	0.0231287	-1.83233	Proliferating_Tumour	1.63585	Tumour_PDL1+:Proliferating_Tumour
19	Tumour_PDL1+	9	0.218486	-1.172	Stroma	0.660576	Tumour_PDL1+:Stroma
20	Vessels	0	0.670259	-1.02794	M1_macrophages	0.173757	Vessels:M1_macrophages
21	Vessels	1	0.504513	0.630357	Vessels	0.297127	Vessels:Vessels
22	Vessels	2	0.144026	1.46477	Tumour_bulk	0.841561	Vessels:Tumour_bulk
23	Vessels	3	0.482692	-1.10638	Tumour_PDL1	0.31633	Vessels:Tumour_PDL1
24	Vessels	4	0.574278	-1.36296	Granulocytes	0.240877	Vessels:Granulocytes
25	Vessels	5	0.269715	-0.667828	Tumour_adjacent_stroma	0.569095	Vessels:Tumour_adjacent_stroma
26	Vessels	6	0.465427	0.780025	Immune_rich	0.332148	Vessels:Immune_rich
27	Vessels	7	0.22413	1.02331	M2_macs	0.649499	Vessels:M2_macs
28	Vessels	8	0.140574	-1.45105	Proliferating_Tumour	0.852093	Vessels:Proliferating_Tumour
29	Vessels	9	0.248289	-1.60786	Stroma	0.605043	Vessels:Stroma
30	Granulocytes	0	0.295257	1.16764	M1_macrophages	0.529799	Granulocytes:M1_macrophages
31	Granulocytes	1	0.341943	-0.81968	Vessels	0.466047	Granulocytes:Vessels
32	Granulocytes	2	0.200987	0.946988	Tumour_bulk	0.696832	Granulocytes:Tumour_bulk
33	Granulocytes	3	0.342335	-1.07483	Tumour_PDL1	0.465549	Granulocytes:Tumour_PDL1
34	Granulocytes	4	0.709851	-0.117038	Granulocytes	0.148833	Granulocytes:Granulocytes
35	Granulocytes	5	0.33665	0.878037	Tumour_adjacent_stroma	0.472822	Granulocytes:Tumour_adjacent_stroma
36	Granulocytes	6	0.303175	-0.621421	Immune_rich	0.518307	Granulocytes:Immune_rich
37	Granulocytes	7	0.827105	0.156328	M2_macs	0.0824392	Granulocytes:M2_macs
38	Granulocytes	8	0.0594142	1.25784	Proliferating_Tumour	1.22611	Granulocytes:Proliferating_Tumour
39	Granulocytes	9	0.079787	-1.49697	Stroma	1.09807	Granulocytes:Stroma
40	M1_mac	0	0.0844625	-0.459953	M1_macrophages	1.07334	M1_mac:M1_macrophages
41	M1_mac	1	0.447398	0.989332	Vessels	0.349306	M1_mac:Vessels
42	M1_mac	2	0.147241	1.66644	Tumour_bulk	0.831973	M1_mac:Tumour_bulk
43	M1_mac	3	0.691097	0.822193	Tumour_PDL1	0.160461	M1_mac:Tumour_PDL1
44	M1_mac	4	0.821392	0.702438	Granulocytes	0.0854493	M1_mac:Granulocytes
45	M1_mac	5	0.399022	-0.652975	Tumour_adjacent_stroma	0.399004	M1_mac:Tumour_adjacent_stroma
46	M1_mac	6	0.095575	1.68646	Immune_rich	1.01966	M1_mac:Immune_rich
47	M1_mac	7	0.719176	0.303566	M2_macs	0.143165	M1_mac:M2_macs
48	M1_mac	8	0.639499	0.491124	Proliferating_Tumour	0.19416	M1_mac:Proliferating_Tumour
49	M1_mac	9	0.678924	-0.526059	Stroma	0.168179	M1_mac:Stroma
50	CD8_cells	0	0.880819	-0.334091	M1_macrophages	0.0551131	CD8_cells:M1_macrophages
51	CD8_cells	1	0.299907	-1.06872	Vessels	0.523013	CD8_cells:Vessels
52	CD8_cells	2	0.475484	0.531516	Tumour_bulk	0.322864	CD8_cells:Tumour_bulk
53	CD8_cells	3	0.706786	-0.805904	Tumour_PDL1	0.150712	CD8_cells:Tumour_PDL1
54	CD8_cells	4	0.595368	1.20687	Granulocytes	0.225214	CD8_cells:Granulocytes
55	CD8_cells	5	0.0937157	-1.33856	Tumour_adjacent_stroma	1.02819	CD8_cells:Tumour_adjacent_stroma
56	CD8_cells	6	0.41189	0.683971	Immune_rich	0.385219	CD8_cells:Immune_rich
57	CD8_cells	7	0.0668369	1.33574	M2_macs	1.17498	CD8_cells:M2_macs
58	CD8_cells	8	0.300266	-0.903076	Proliferating_Tumour	0.522493	CD8_cells:Proliferating_Tumour
59	CD8_cells	9	0.918486	-0.119338	Stroma	0.0369272	CD8_cells:Stroma
60	Proliferating_Tumour	0	0.861055	-0.337629	M1_macrophages	0.0649689	Proliferating_Tumour:M1_macrophages
61	Proliferating_Tumour	1	0.16927	-1.18067	Vessels	0.771419	Proliferating_Tumour:Vessels
62	Proliferating_Tumour	2	0.273212	1.07663	Tumour_bulk	0.5635	Proliferating_Tumour:Tumour_bulk
63	Proliferating_Tumour	3	0.194976	-2.94502	Tumour_PDL1	0.710018	Proliferating_Tumour:Tumour_PDL1
64	Proliferating_Tumour	4	0.121595	3.19586	Granulocytes	0.915084	Proliferating_Tumour:Granulocytes
65	Proliferating_Tumour	5	0.688342	-0.284721	Tumour_adjacent_stroma	0.162196	Proliferating_Tumour:Tumour_adjacent_stroma
66	Proliferating_Tumour	6	0.450535	0.667084	Immune_rich	0.346271	Proliferating_Tumour:Immune_rich
67	Proliferating_Tumour	7	0.238482	1.00615	M2_macs	0.622545	Proliferating_Tumour:M2_macs
68	Proliferating_Tumour	8	0.132897	-1.14886	Proliferating_Tumour	0.876486	Proliferating_Tumour:Proliferating_Tumour
69	Proliferating_Tumour	9	0.245496	-1.20378	Stroma	0.609955	Proliferating_Tumour:Stroma
70	CD4_cells	0	0.405562	1.87235	M1_macrophages	0.391943	CD4_cells:M1_macrophages
71	CD4_cells	1	0.742526	-0.365783	Vessels	0.129288	CD4_cells:Vessels
72	CD4_cells	2	0.00913828	2.08123	Tumour_bulk	2.03914	CD4_cells:Tumour_bulk
73	CD4_cells	3	0.142867	2.84928	Tumour_PDL1	0.845068	CD4_cells:Tumour_PDL1
74	CD4_cells	4	0.762749	-0.634466	Granulocytes	0.117619	CD4_cells:Granulocytes
75	CD4_cells	5	0.309393	0.647092	Tumour_adjacent_stroma	0.509489	CD4_cells:Tumour_adjacent_stroma
76	CD4_cells	6	0.363494	0.749864	Immune_rich	0.439503	CD4_cells:Immune_rich
77	CD4_cells	7	0.309754	0.887037	M2_macs	0.508983	CD4_cells:M2_macs
78	CD4_cells	8	0.655637	-0.399378	Proliferating_Tumour	0.183336	CD4_cells:Proliferating_Tumour
79	CD4_cells	9	0.765651	-0.365334	Stroma	0.115969	CD4_cells:Stroma
80	Tumour	0	0.369672	1.71815	M1_macrophages	0.432183	Tumour:M1_macrophages
81	Tumour	1	0.678159	0.556068	Vessels	0.168669	Tumour:Vessels
82	Tumour	2	0.309537	-0.074225	Tumour_bulk	0.509287	Tumour:Tumour_bulk
83	Tumour	3	0.251304	-2.32197	Tumour_PDL1	0.5998	Tumour:Tumour_PDL1
84	Tumour	4	0.512301	2.86447	Granulocytes	0.290475	Tumour:Granulocytes
85	Tumour	5	0.0582763	-1.56015	Tumour_adjacent_stroma	1.23451	Tumour:Tumour_adjacent_stroma
86	Tumour	6	0.254006	1.36118	Immune_rich	0.595157	Tumour:Immune_rich
87	Tumour	7	0.976631	0.0174951	M2_macs	0.0102697	Tumour:M2_macs
88	Tumour	8	0.50091	-0.34679	Proliferating_Tumour	0.30024	Tumour:Proliferating_Tumour
89	Tumour	9	0.137414	-1.99034	Stroma	0.861968	Tumour:Stroma
90	DCs	0	0.89529	0.114973	M1_macrophages	0.0480362	DCs:M1_macrophages
91	DCs	1	0.300758	0.448797	Vessels	0.521783	DCs:Vessels
92	DCs	2	0.106231	0.824688	Tumour_bulk	0.973747	DCs:Tumour_bulk
93	DCs	3	0.584539	0.72104	Tumour_PDL1	0.233187	DCs:Tumour_PDL1
94	DCs	4	4.61098e-42	0.892324	Granulocytes	41.3362	DCs:Granulocytes
95	DCs	5	0.881978	-0.0830825	Tumour_adjacent_stroma	0.0545424	DCs:Tumour_adjacent_stroma
96	DCs	6	0.864014	0.0945932	Immune_rich	0.0634794	DCs:Immune_rich
97	DCs	7	0.895269	0.0716808	M2_macs	0.0480462	DCs:M2_macs
98	DCs	8	0.508824	-0.34259	Proliferating_Tumour	0.293433	DCs:Proliferating_Tumour
99	DCs	9	0.902488	-0.0501034	Stroma	0.0445587	DCs:Stroma
100	M2_mac	0	0.51515	1.61152	M1_macrophages	0.288066	M2_mac:M1_macrophages
101	M2_mac	1	0.395452	0.910737	Vessels	0.402906	M2_mac:Vessels
102	M2_mac	2	0.187275	1.39058	Tumour_bulk	0.727519	M2_mac:Tumour_bulk
103	M2_mac	3	0.136462	2.77639	Tumour_PDL1	0.864988	M2_mac:Tumour_PDL1
104	M2_mac	4	0.573388	1.44011	Granulocytes	0.241551	M2_mac:Granulocytes
105	M2_mac	5	0.334949	0.609181	Tumour_adjacent_stroma	0.475021	M2_mac:Tumour_adjacent_stroma
106	M2_mac	6	0.289183	0.753814	Immune_rich	0.538827	M2_mac:Immune_rich
107	M2_mac	7	0.598184	-0.101111	M2_macs	0.223166	M2_mac:M2_macs
108	M2_mac	8	0.347072	-0.9646	Proliferating_Tumour	0.45958	M2_mac:Proliferating_Tumour
109	M2_mac	9	0.414524	-1.12276	Stroma	0.38245	M2_mac:Stroma
110	B_Cells	0	0.657488	0.679846	M1_macrophages	0.182112	B_Cells:M1_macrophages
111	B_Cells	1	0.781124	-0.255136	Vessels	0.10728	B_Cells:Vessels
112	B_Cells	2	0.734404	-0.140132	Tumour_bulk	0.134065	B_Cells:Tumour_bulk
113	B_Cells	3	0.256283	0.958166	Tumour_PDL1	0.59128	B_Cells:Tumour_PDL1
114	B_Cells	4	3.61485e-42	0.892324	Granulocytes	41.4419	B_Cells:Granulocytes
115	B_Cells	5	0.731393	0.2523	Tumour_adjacent_stroma	0.135849	B_Cells:Tumour_adjacent_stroma
116	B_Cells	6	0.336646	0.633125	Immune_rich	0.472827	B_Cells:Immune_rich
117	B_Cells	7	0.7349	-0.238257	M2_macs	0.133772	B_Cells:M2_macs
118	B_Cells	8	0.485151	-0.429002	Proliferating_Tumour	0.314123	B_Cells:Proliferating_Tumour
119	B_Cells	9	0.753766	0.290111	Stroma	0.122763	B_Cells:Stroma

## Sheet: source_data_Figure_4f
	Interaction1	Interaction2	progressed_no	progressed_yes
1	B_Cells	Proliferating_Tumour	0.00458904	-0.0699995
2	B_Cells	Granulocytes	-0.184743	0.0247176
3	B_Cells	Vessels	-0.112021	0.106464
4	CD4_cells	Proliferating_Tumour	-0.00982532	-0.0375743
5	CD4_cells	Granulocytes	-0.0814712	0.00749401
6	CD4_cells	Vessels	0.0868056	0.162221
7	CD8_cells	Proliferating_Tumour	-0.0203947	-0.0197382
8	CD8_cells	Granulocytes	-0.104254	-0.000677768
9	CD8_cells	Vessels	0.112133	0.0730689
10	Granulocytes	Proliferating_Tumour	-0.0323392	-0.0993874
11	Granulocytes	Tumour_PDL1+	0.11683	-0.0217489
12	Granulocytes	M1_mac	0.0944896	0.00482593
13	Granulocytes	Tumour	-0.458682	0.0206253
14	Granulocytes	B_Cells	-0.0149034	0.0272138
15	Granulocytes	CD4_cells	0.0849965	0.0272363
16	Granulocytes	CD8_cells	-0.022492	0.0570041
17	Granulocytes	M2_mac	0.0753976	0.181456
18	Granulocytes	Vessels	0.0315156	0.19247
19	Granulocytes	Granulocytes	0.256264	0.296969
20	M1_mac	Proliferating_Tumour	-0.0136005	-0.0533092
21	M1_mac	Vessels	0.0676342	-0.0399119
22	M1_mac	Granulocytes	-0.043256	-0.0285331
23	M2_mac	Proliferating_Tumour	-0.0379462	-0.117216
24	M2_mac	Granulocytes	-0.0467554	-0.0280551
25	M2_mac	Vessels	0.198223	0.150118
26	Proliferating_Tumour	M2_mac	-0.0687	-0.140507
27	Proliferating_Tumour	Vessels	-0.00664649	-0.130095
28	Proliferating_Tumour	Granulocytes	-0.10841	-0.101689
29	Proliferating_Tumour	CD4_cells	-0.0520017	-0.0898065
30	Proliferating_Tumour	M1_mac	-0.0492823	-0.0505159
31	Proliferating_Tumour	B_Cells	-0.00975147	-0.0414986
32	Proliferating_Tumour	CD8_cells	-0.00811917	-0.0414441
33	Proliferating_Tumour	Tumour_PDL1+	0.19379	0.192161
34	Proliferating_Tumour	Tumour	0.0738957	0.23478
35	Proliferating_Tumour	Proliferating_Tumour	0.166371	0.356629
36	Tumour	Vessels	0.0076519	-0.108932
37	Tumour	Granulocytes	-0.124388	0.0706304
38	Tumour	Proliferating_Tumour	0.064143	0.232582
39	Tumour_PDL1+	Vessels	-0.0247505	-0.156464
40	Tumour_PDL1+	Granulocytes	0.149317	-0.0472144
41	Tumour_PDL1+	Proliferating_Tumour	0.0531552	0.00725188
42	Vessels	Tumour	-0.0810039	-0.433321
43	Vessels	Proliferating_Tumour	-0.0123851	-0.1093
44	Vessels	M1_mac	-0.130944	-0.0598383
45	Vessels	Tumour_PDL1+	-0.131051	-0.0553866
46	Vessels	Granulocytes	-0.0719241	-0.036327
47	Vessels	B_Cells	0.0281173	-0.0125511
48	Vessels	CD8_cells	0.0930197	0.00295917
49	Vessels	CD4_cells	0.207307	0.0378466
50	Vessels	M2_mac	0.299377	0.213329
51	Vessels	Vessels	0.353796	0.464984
52	B_Cells	CD4_cells	0.474633	0.23461
53	B_Cells	M1_mac	0.337416	0.0144979
54	B_Cells	M2_mac	0.0399453	-0.00132238
55	CD4_cells	B_Cells	0.180493	0.143773
56	CD4_cells	CD4_cells	0.391657	0.360335
57	CD4_cells	CD8_cells	0.200556	0.283584
58	CD4_cells	Granulocytes	-0.0814712	0.00749401
59	CD4_cells	M1_mac	-0.0616847	0.017294
60	CD4_cells	M2_mac	0.334812	0.148908
61	CD4_cells	Proliferating_Tumour	-0.0222631	-0.0375743
62	CD4_cells	Tumour	-0.260089	-0.276846
63	CD4_cells	Tumour_PDL1+	-0.0789721	-0.0607208
64	CD4_cells	Vessels	0.0868056	0.162221
65	CD8_cells	CD4_cells	0.388529	0.328939
66	CD8_cells	M1_mac	0.00682858	-0.0379221
67	CD8_cells	M2_mac	0.381222	0.127278
68	Granulocytes	CD4_cells	0.0849965	0.0272363
69	Granulocytes	M1_mac	0.0944896	0.00482593
70	Granulocytes	M2_mac	0.0753976	0.181456
71	M1_mac	B_Cells	0.147049	0.0219587
72	M1_mac	CD4_cells	0.110669	0.0098278
73	M1_mac	CD8_cells	0.00958136	-0.0318458
74	M1_mac	Granulocytes	-0.043256	-0.0285331
75	M1_mac	M1_mac	0.366524	0.294205
76	M1_mac	M2_mac	0.0138462	0.391534
77	M1_mac	Proliferating_Tumour	-0.0136005	-0.0533092
78	M1_mac	Tumour	-0.21676	-0.0765783
79	M1_mac	Tumour_PDL1+	-0.0219202	-0.132274
80	M1_mac	Vessels	0.0676342	-0.0399119
81	M2_mac	B_Cells	-0.0042334	-0.03001
82	M2_mac	CD4_cells	0.346532	0.039327
83	M2_mac	CD8_cells	0.143032	-0.00527225
84	M2_mac	Granulocytes	-0.0467554	-0.0280551
85	M2_mac	M1_mac	-0.00629487	0.0395078
86	M2_mac	M2_mac	0.618479	0.524748
87	M2_mac	Proliferating_Tumour	-0.0379462	-0.117216
88	M2_mac	Tumour	-0.296312	-0.22437
89	M2_mac	Tumour_PDL1+	-0.100887	-0.0433036
90	M2_mac	Vessels	0.198223	0.150118
91	Proliferating_Tumour	CD4_cells	-0.0520017	-0.0898065
92	Proliferating_Tumour	M1_mac	-0.0492823	-0.0505159
93	Proliferating_Tumour	M2_mac	-0.0687	-0.140507
94	Tumour_PDL1+	CD4_cells	-0.00278068	-0.0225365
95	Tumour_PDL1+	M1_mac	-0.088125	0.0366806
96	Tumour_PDL1+	M2_mac	-0.00942958	-0.0647749
97	Tumour	CD4_cells	-0.0651059	-0.0941333
98	Tumour	M1_mac	-0.130797	-0.0072556
99	Tumour	M2_mac	0.0815882	-0.112754
100	Vessels	CD4_cells	0.207307	0.0378466
101	Vessels	M1_mac	-0.130944	-0.0598383
102	Vessels	M2_mac	0.299377	0.213329

## Sheet: source_data_Figure_4g_4h
uMap1	uMap2	PDL1	PD1	GzmB	Ki67	ICOS	CD163	LAG3
1.53514	-1.70742	0	0	0	0	0	0	0
-4.09494	-1.3932	1	0	0	1	0	0	0
-4.54654	-1.24148	0	0	0	1	0	0	0
2.16599	0.0549618	0	0	0	0	0	0	0
2.31935	-0.350444	0	0	0	1	0	1	0
-4.71327	-1.04277	0	0	0	0	0	0	0
-4.85659	-1.17602	0	0	0	0	0	0	0
-4.28388	-1.28093	1	0	0	0	0	0	0
-4.32588	-1.19964	1	0	0	0	0	0	0
-4.41478	-1.26121	1	0	0	0	0	0	0
-4.28521	-1.20108	1	0	0	1	0	0	0
-4.45945	-1.29774	1	0	0	1	0	0	0
-4.20771	-1.25897	0	0	0	1	0	0	0
-4.46758	-1.30056	5	0	0	2	0	1	0
-4.41821	-1.11133	1	0	0	0	0	0	0
-4.33309	-1.41381	1	0	0	0	0	0	0
2.35338	1.42814	1	0	0	0	0	2	0
1.86795	-0.318772	0	0	0	0	0	2	0
1.93751	2.8533	2	2	0	7	2	2	0
1.80946	-0.125805	0	0	0	0	0	1	0
2.24474	-1.24618	0	0	0	0	0	0	0
0.965611	2.55826	2	0	0	1	1	4	0
1.49594	-1.22535	0	0	0	0	0	0	0
-5.19921	-1.19116	4	0	0	1	0	0	0
-5.21845	-1.04246	2	0	0	1	0	0	0
-5.18028	-1.22576	3	0	0	1	0	0	0
-5.82489	-1.37539	2	0	0	1	0	2	0
-3.93647	-2.16281	0	0	0	2	0	0	0
-5.45459	-1.10781	3	0	0	1	0	0	0
-4.53729	-1.40354	1	0	0	2	0	0	0
-5.54251	-0.998078	2	0	0	1	0	0	0
-5.6858	-0.934974	1	0	0	0	0	0	0
-5.52987	-1.00748	1	0	0	1	0	0	0
-5.31864	-0.898242	1	0	0	0	0	0	0
-5.31071	-0.997312	1	0	0	1	0	0	0
-4.87146	-0.930299	1	0	0	4	0	0	0
-5.06446	-1.10838	1	0	0	1	0	0	0
-5.47924	-0.995426	1	0	0	1	0	0	0
-5.8666	-0.620057	1	0	0	1	0	0	0
-5.53711	-1.04734	2	0	0	2	1	1	0
-5.24898	-0.117632	1	0	0	1	0	0	0
-5.41294	-0.872877	2	0	0	0	0	0	0
-4.52771	-1.37309	1	0	0	1	0	0	0
-5.03068	-1.08823	2	0	0	0	0	0	0
-5.25095	-0.548353	1	0	0	1	0	0	0
-5.59989	-0.958794	1	0	0	1	0	0	0
-5.25001	-0.127168	1	0	0	1	0	0	0
-5.01509	-0.319857	1	0	0	0	0	0	0
-5.31992	-1.07592	1	0	0	1	0	0	0
-5.57736	-0.988592	1	0	0	1	0	0	0
-5.69982	-0.993242	1	0	0	1	0	0	0
-5.49268	-0.885227	0	0	0	0	0	0	0
-4.74625	-1.12129	2	0	0	1	0	0	0
-5.60734	-0.96276	1	0	0	0	0	0	0
-5.28562	-0.262096	1	0	0	1	0	0	0
-5.19724	-0.819208	0	0	0	1	0	0	0
-5.23482	-0.101057	1	0	0	0	0	0	0
-4.55481	-1.23833	1	0	0	0	0	0	0
-4.73538	-1.14063	2	0	0	1	0	0	0
-5.7727	-0.974344	1	0	0	1	0	0	0
-5.67206	-0.977963	1	0	0	0	0	0	0
-5.4037	-1.03167	2	0	0	2	0	0	0
-4.46175	-1.29272	2	0	0	0	0	0	0
-5.34844	-1.05266	1	0	0	1	0	0	0
-5.75359	-0.935889	0	0	0	0	0	0	0
-5.26329	-0.184632	1	0	0	0	0	0	0
-5.24976	-0.72042	0	0	0	0	0	0	0
-5.16094	-1.04282	2	0	0	1	0	0	0
-5.1145	-0.848349	0	0	0	0	0	0	0
-5.29015	-0.798368	1	0	0	1	0	0	0
-5.46467	-1.08682	2	0	0	3	0	0	0
-4.9382	-1.12063	1	0	0	0	0	0	0
-5.19617	-1.03119	2	0	0	0	0	0	0
-5.1256	-0.252276	0	0	0	0	0	0	0
-5.48618	-1.06322	2	0	0	2	0	0	0
-5.17277	-0.899627	0	0	0	1	0	0	0
-5.00329	-1.06188	1	0	0	1	0	0	0
-5.30305	-1.05243	3	0	0	1	0	0	0
-5.43823	-1.01316	2	0	0	1	1	1	0
-4.67664	-0.89847	0	0	0	1	0	0	0
-5.43392	-0.994025	1	0	0	1	0	0	0
-3.14421	-0.675323	1	0	0	0	0	0	0
-5.46966	-0.998117	2	0	0	0	0	0	0
-5.24414	-1.0387	1	0	0	0	0	0	0
-4.87058	-1.14003	2	0	0	0	0	0	0
-5.48285	-1.00705	1	0	0	1	0	0	0
-5.38525	-1.05388	2	0	0	1	0	0	0
-5.44569	-1.04574	2	0	0	1	0	0	0
-5.11993	-0.636265	1	0	0	0	0	0	0
-4.56872	-1.18503	1	0	0	0	0	0	0
-5.16936	-0.481836	1	0	0	0	0	0	0
-5.18377	-1.01992	1	0	0	1	0	0	0
-4.99096	-1.11303	1	0	0	1	0	0	0
-5.49714	-1.04189	3	0	0	1	1	0	0
-5.71911	-1.28688	2	0	0	1	1	4	0
-5.33965	-0.976072	2	0	0	1	0	0	0
-5.33656	-0.830972	1	0	0	1	0	0	0
-5.0959	-0.269157	0	0	0	0	0	0	0
-5.49831	-1.13956	2	0	0	1	1	2	0
-4.80798	-0.802828	1	0	0	0	0	0	0
-4.86021	-0.954155	1	0	0	1	0	0	0
-5.28048	-0.70278	1	0	0	1	0	0	0
-5.09103	-0.962143	1	0	0	1	0	0	0
-5.01285	-1.0987	2	0	0	1	0	0	0
-5.53952	-1.08098	3	0	0	1	1	0	0
0.941521	2.74356	3	1	0	3	1	4	1
-5.04535	-1.11997	2	0	0	2	0	0	0
-5.59565	-0.98058	1	0	0	1	0	0	0
-5.19776	-0.471013	1	0	0	1	1	0	0
-5.64255	-0.938444	1	0	0	1	0	0	0
-5.96087	-0.86615	2	0	0	0	0	0	0
-5.15304	-1.05613	2	0	0	2	0	0	0
-5.35868	-0.930126	1	0	0	3	0	0	0
-5.42166	-1.05546	2	0	0	3	0	0	0
1.01609	2.70038	2.5	1	0	1	1	5	1
-4.78087	-0.667734	0	0	0	0	0	0	0
-5.12506	-1.02976	1	0	0	1	0	0	0
-5.0572	-1.15966	2	0	0	0	0	0	0
-4.73232	-1.15178	2	0	0	2	0	0	0
-5.14652	-0.882127	1	0	0	1	0	0	0
-4.92557	-1.09213	2	0	0	4	0	0	0
-5.66005	-0.966244	1	0	0	0	0	0	0
-5.06785	-0.910249	1	0	0	1	0	0	0
-5.23832	-0.907304	1	0	0	1	0	0	0
-5.32443	-0.925268	0	0	0	0	0	0	0
-5.51976	-1.02631	1	0	0	1	0	0	0
-5.35404	-1.02508	0	0	0	0	0	0	0
-5.26685	-1.04737	1	0	0	1	0	0	0
-5.14201	-0.900735	1	0	0	1	0	0	0
-5.5031	-1.03547	1	0	0	1	0	0	0
-4.97528	-1.06668	2	0	0	8	0	0	0
-4.96156	-0.915308	1	0	0	8	0	0	0
-5.44215	-1.0171	2	0	0	1	0	0	0
-5.46179	-1.02348	2	0	0	1	0	0	0
-5.09801	-1.01451	1	0	0	5	0	0	0
-5.26472	-1.01243	3	0	0	1	0	0	0
-4.90801	-0.756374	2	0	0	1	0	0	0
-4.60414	-1.13615	1	0	0	4	0	0	0
-4.42693	-1.1348	1	0	0	15	0	0	0
-5.59557	-1.0011	1	0	0	1	0	0	0
-5.3546	-0.977891	1	0	0	1	0	0	0
-4.24	-1.29689	1	0	0	0	0	0	0
-5.6231	-0.970894	1	0	0	2	0	0	0
-4.73001	-1.22166	2	0	0	1	0	0	0
-4.83735	-0.969162	2	0	0	0	0	0	0
-6.09154	-0.779979	1	0	0	0	0	0	0
-5.39999	-1.03495	2	0	0	0	0	0	0
-4.00108	-1.54977	0	0	0	3	0	0	0
-4.36902	-1.14279	3	0	0	6	0	0	0
-5.22309	-1.04845	2	0	0	1	0	0	0
-5.43951	-0.915992	1	0	0	0	0	0	0
-4.65924	-1.11772	1	0	0	12	0	0	0
-5.4713	-1.18295	1	0	0	2	0	0	0
-4.40995	-1.35947	1	0	0	0	0	0	0
1.42359	1.32699	3	2	1	0	1	2	1
-1.05607	1.78535	4	1	1	0	2	2	1
-5.42478	-1.17434	1	0	0	1	0	0	0
-4.02104	-1.32374	0	0	0	3	0	0	0
-4.66272	-1.27001	2	0	0	4	0	0	0
-3.68234	-2.4249	0	0	0	0	0	0	0
-4.26947	-1.29736	2	0	0	0	0	0	0
-5.31695	-0.907862	4	2	1	0	2	2	1
-4.58547	-1.11776	1	0	0	0	0	0	0
-4.9298	-1.06746	2	0	0	0	0	0	0
-4.32741	-1.47477	1	0	0	0	0	0	0
-5.47339	-1.11808	1	0	0	0	0	0	0
-5.35693	-0.999158	1	0	0	0	0	0	0
-5.19448	-0.967984	4	1	1	0	1	1	1
-4.98136	-1.11777	4	0	0	1	0	0	0
-4.38232	-1.08223	1	0	0	1	0	0	0
-4.60341	-1.25249	1	0	0	0	0	0	0
-5.23753	-0.960423	4	1	1	0	2	2	1
-5.07869	-1.0496	1	0	0	1	0	0	0
-4.91944	-0.980374	2	0	0	4	0	0	0
-5.11303	-1.05557	3	0	0	0	0.5	0	0
-4.98578	-1.07542	1	0	0	0	0	0	0
-4.27316	-1.1545	1	0	0	1	0	0	0
-5.04478	-0.819268	2	0	0	1	0	0	0
-4.94194	-0.99716	1	0	0	15	0	0	0
-4.87027	-1.10925	3	0	0	1	0	0	0
-4.50062	-1.37453	3	0	0	1	0	0	0
-4.41117	-1.12546	1	0	0	0	0	0	0
-4.45657	-1.17538	1	0	0	0	0	0	0
-4.91168	-1.1301	1	0	0	0	0	0	0
-4.56883	-1.13191	1	0	0	1	0	0	0
-5.05923	-1.08901	1	0	0	1	0	0	0
-4.99725	-1.06473	4	0	0	1	0	0	0
-4.34263	-1.26873	1	0	0	1	0	0	0
-5.01459	-1.01059	2	0	0	2	0	0	0
-5.07383	-1.14304	4	0	0	2	0	0	0
-3.96992	-1.24376	0	0	0	0	0	0	0
-4.56579	-1.08884	1	0	0	0	0	0	0
-4.90132	-1.09001	2	0	0	1	0	0	0
-4.51586	-1.07144	1	0	0	1	0	0	0
-4.7655	-1.2047	2	0	0	0	0	1	0
-3.5473	-1.1852	0	0	0	0	0	0	0
-4.58594	-0.958484	0	0	0	0	0	0	0
-5.12297	-1.12534	1	0	0	0	0	0	0
-5.26647	-0.827442	2	0	0	1	1	0	0
-5.04324	-1.18551	1	0	0	2	0	0	0
-5.1769	-1.0087	1	0	0	0	0	0	0
-3.94518	-1.32764	1	0	0	0	0	0	0
-5.39391	-0.918244	1	0	0	0	0	0	0
-5.26046	-0.708213	1	0	0	1	0	0	0
-5.06422	-0.998654	1	0	0	0	0	0	0
-4.98609	-0.574143	0	0	0	0	0	0	0
-5.15316	-0.753708	0	0	0	1	0	0	0
-4.56869	-1.15842	3	0	0	18	0	0	0
-4.29388	-1.25915	2	0	0	0	0	0	0
-4.25338	-1.20423	2	0	0	0	0	0	0
-5.06547	-1.15789	6	0	0	1	0	0	0
-5.14354	-0.930784	1	0	0	0	0	0	0
-4.67846	-1.07184	0	0	0	0	0	0	0
-5.24762	-1.21444	6	0	0	1	0	0	0
-5.2236	-0.0856547	1	0	0	0	0	0	0
-5.15161	-1.21907	6	0	0	2	0	0	0
-5.20232	-0.970296	1	0	0	0	1	0	0
-5.25462	-1.01824	2	0	0	1	0	0	0
-4.72477	-1.04293	1	0	0	0	0	1	0
-4.01513	-1.54411	2	0	0	0	0	0	0
-4.41166	-1.25628	1	0	0	0	0	0	0
-4.92411	-1.11838	2	0	0	0	0	0	0
-4.94245	-1.27954	4	0	0	4	0	1	0
-4.42193	-1.25062	2	0	0	2	0	0	0
-4.91035	-1.13199	4	0	0	1	10	1	0
-5.03144	-1.17573	3	0	0	1	0	0	0
-4.2063	-1.15929	1	0	0	0	0	0	0
-4.88702	-1.05958	2	0	0	17	3	0	0
-4.83882	-1.24894	2	0	0	5	0	0	0
-5.02688	-1.15141	3	0	0	2	1	0	0
-5.2698	-1.11523	3	0	0	1	1	6	0
-4.32644	-1.53109	1	0	0	0	0	0	0
-4.49381	-1.32193	1	0	0	7	0	0	0
-5.01673	-1.19127	2	0	0	1	0	3	0
2.10249	3.19711	4	0	0	0	10	8	0
-4.87176	-0.986458	2	0	0	1	3	0	0
-4.87479	-1.12613	4	0	0	0	5	2	0
-5.73846	-1.34183	7	1	0	3	4	11	0
-5.02213	-1.13215	2	0	0	1	0	0	0
-4.97699	-1.36097	3	0	0	0	0	0	0
-4.93541	-1.07943	1	0	0	1	0	0	0
-5.36483	-1.11076	4	0	0	2	1	2	0
-4.8951	-1.20169	3	0	0	1	0	0	0
-4.90934	-1.09782	2	0	0	20	0	1	0
-5.7397	-1.32445	7	0	0	2	2	10	0
-5.23423	-1.09858	2	0	0	2	0	0	0
-4.9005	-1.41335	2	0	0	1	1	0	0
-4.26399	-1.36872	4	0	0	1	0	0	0
-5.20164	-1.15059	2	0	0	1	1	0	0
-4.68962	-1.28912	4	0	0	1	0	4	0
-4.25182	-1.19027	1	0	0	6	0	0	0
-4.07075	-1.59245	4	0	0	6	0	5	0
-4.70902	-1.27745	2	0	0	1	0	0	0
-4.95363	-1.17869	3	0	0	1	0	0	0
-5.13154	-1.02571	2	0	0	1	0	0	0
-5.23813	-1.23754	8	0	0	2	0	1	0
-5.16894	-1.3018	3	0	0	1	0	1	0
-5.15437	-1.0826	2	0	0	13	0	1	0
-4.67223	-1.25085	2	0	0	1	0	0	0
-4.50963	-1.12874	1	0	0	0	0	0	0
0.730519	1.86561	2	0	0	0	0	5	0
-5.39909	-0.944412	2	0	0	1	1	0	0
-5.18758	-1.23813	5	0	0	1	0	0	0
-4.35439	-1.49785	1	0	0	0	0	0	0
-4.95788	-1.54603	3	0	0	0	0	2	0
-4.79519	-1.77048	2	0	0	0	0	0	0
-4.6762	-1.15134	2	0	0	0	0	0	0
-5.05499	-1.12757	2	0	0	3	0	0	0
-5.11947	-1.24191	3	0	0	1	0	0	0
-5.24018	-1.08064	2	0	0	0	0	4	0
-4.92013	-1.26251	2	0	0	0	0	0	0
-5.02925	-1.35611	3	0	0	1	0	0	0
-4.53748	-1.44223	1	0	0	1	0	0	0
-3.98478	-1.85628	4	0	0	1	10	0	0
-4.72602	-1.12034	4	0	0	2	10	0	0
-3.56585	-2.12214	1	0	0	0	0	0	0
-4.95793	-1.18384	3	0	0	3	0	2	0
-4.50234	-1.15716	3	0	0	2	4	0	0
-5.148	-1.36759	7	0	0	2	0	1	0
-5.06907	-1.18146	3	0	0	0	0	0	0
-3.59707	-2.40669	2	0	0	0	0	0	0
-5.48094	-1.35938	9	0	0	2	0	0	0
-4.46024	-1.08878	1	0	0	0	0	0	0
-4.98335	-1.15694	2	0	0	0	0	0	0
-4.1546	-1.25805	1	0	0	3	2	0	0
-3.1851	-0.0307328	0	0	0	0	0	0	0
-3.94845	-0.994427	2	0	0	0	2	0	0
-4.74324	-1.13054	1	0	0	0	0	0	0
-4.56442	-1.22789	2	0	0	1	0	0	0
-4.72553	-1.14738	2	0	0	0	0	0	0
-4.96153	-1.09483	5	0	0	1	1	0	0
-4.47819	-1.17573	1	0	0	1	0	0	0
-4.33682	-1.05209	1	0	0	0	5	0	0
-4.82325	-1.1616	3	0	0	1	1	0	0
-4.51458	-1.16631	1	0	0	1	0	0	0
-4.31172	-1.1703	2	0	0	1	2	0	0
-4.97479	-1.10518	2	0	0	0	0	0	0
-4.01965	-1.93225	2	0	0	0	0	1	0
-4.8529	-1.16173	2	0	0	0	0	0	0
-4.73356	-1.0761	1	0	0	0	3	0	0
-5.15581	-0.986076	1	0	0	1	1	0	0
-4.49518	-1.58304	1	0	0	1	0	0	0
-4.5731	-1.2145	2	0	0	0	0	0	0
-4.40771	-1.28757	1	0	0	0	1	0	0
-4.42163	-1.38897	0	0	0	0	0	0	0
-4.52859	-1.04143	1	0	0	0	3	0	0
-4.48849	-1.23859	1	0	0	0	0	0	0
-5.04728	-1.22146	3	0	0	0	0	0	0
1.01718	2.53956	4	0	0	1	1	7	0
-4.72261	-1.09683	1	0	0	1	0	0	0
-4.70735	-1.18948	1	0	0	0	0	0	0
-5.12151	-1.30985	3	0	0	1	0	1	0
-4.34526	-1.23897	1	0	0	1	1	0	0
-5.70827	-1.32346	7	0	0	1	1	3	0
-4.58062	-1.18493	1	0	0	0	1	0	0
-5.31966	-1.19566	2	0	0	1	0	0	0
-4.87994	-1.50931	9	0	0	0	0	0	0
-5.02037	-1.06873	1	0	0	1	1	0	0
-4.81004	-1.10902	2	0	0	2	1	0	0
-4.62864	-2.34137	1	0	0	1	0	0	0
-4.7181	-1.26422	2	0	0	0	0	0	0
-3.8313	-1.27119	0	0	0	0	0	0	0
-4.7309	-1.22294	3	0	0	1	0.5	0	0
-4.31941	-1.36454	2	0	0	0	0	0	0
-4.15342	-1.58718	2	0	0	0	0	0	0
-4.68174	-1.13586	2	0	0	0	0	0	0
-4.79333	-1.07454	1	0	0	1	1	0	0
-4.83091	-1.24702	3	0	0	0	0	0	0
-4.29722	-1.17055	2	0	0	16	0	0	0
-3.98138	-2.27336	4	0	0	0	0	0.5	0
-4.35616	-1.2467	1	0	0	0	0	0	0
-4.9264	-1.10436	2	0	0	1	1	0	0
-4.84778	-1.14804	2	0	0	1	1	0	0
-4.73847	-0.744223	0	0	0	0	0	0	0
-4.36795	-1.29851	3	0	0	0	0	0	0
-4.40158	-1.25686	2	0	0	1	0	0	0
-5.10452	-1.15337	4	0	0	4	1	0	0
-4.23329	-1.34677	2	0	0	1	0	0	0
-4.60984	-0.953327	1	0	0	0	0	0	0
-4.80641	-1.06307	1	0	0	0	0	0	0
-4.42887	-1.14516	1	0	0	0	0	0	0
-4.88132	-1.2848	2	0	0	0	0	0	0
-6.4056	-0.717714	1	0	0	20	0	0	0
-5.16193	-1.08971	2	0	0	1	0	0	0
-3.9175	-1.45557	0	0	0	5	0	0	0
-4.45159	-1.33964	2	0	0	1	0	0	0
-4.66795	-0.864726	0	0	0	0	0	0	0
-3.90621	-0.937762	1	0	0	0	0	0	0
-4.20271	-0.883297	1	0	0	0	0	0	0
-4.55985	-1.19149	1	0	0	10	0	0	0
-4.32836	-1.54847	2	0	0	0	0	0	0
-4.66236	-1.345	4.5	0	0	2	0	0	0
0.824194	-2.08167	0	0	0	0	0	0	0
-4.78257	-1.15865	3	0	0	0	0	0	0
-4.97208	-1.11874	3	0	0	1	0	0	0
-3.60405	-1.18769	1	0	0	0	0	0	0
-5.15382	-1.14448	1	0	0	0	0	0	0
-4.54334	-1.33951	0	0	0	1	0	0	0
-5.2173	-1.09209	2	0	0	1	0	0	0
-4.72693	-1.23923	3	0	0	1	0	0	0
-4.47176	-1.40968	1	0	0	1	0	0	0
-4.61497	-1.26025	2	0	0	0	0	0	0
-5.30711	-0.997532	2	0	0	1	0	0	0
-4.0866	-1.81077	1	0	0	0	0	0	0
-4.13731	-1.52553	1	0	0	0	0	1	0
-5.18762	-1.06396	1	0	0	0	0	0	0
-5.80057	-1.35128	8	0	0	4	0	3	0
-4.62857	-1.15691	3	0	0	3	0	0	0
-4.87496	-1.14653	1	0	0	1	0	0	0
-4.77555	-1.20677	2	0	0	0	0	0	0
-4.64672	-1.19315	1	0	0	0	0	0	0
-4.77221	-1.11288	2	0	0	0	0	0	0
-5.08785	-1.00174	1	0	0	0	0	0	0
-4.28605	-1.07999	0	0	0	0	0	0	0
-4.86971	-1.14159	2.5	0	0	1	0	0	0
-4.76958	-0.849723	1	0	0	0	0	0	0
-4.64346	-1.21714	2	0	0	0	0	0	0
-4.58122	-1.12333	1	0	0	1	0	0	0
-5.1375	-1.04288	1	0	0	1	0	0	0
-3.77776	-1.23769	0	0	0	0	0	0	0
-4.90765	-1.13821	4	0	0	0	0	0	0
1.19228	-0.188682	3	0	0	0	0	2	0
-5.182	-0.951013	1	0	0	4	0	0	0
-4.47793	-1.13567	1	0	0	1	0	0	0
-4.42748	-1.26128	1	0	0	1	0	0	0
-4.7927	-1.07491	2	0	0	1	0	0	0
-0.632343	-2.02029	0	0	0	0	0	0	0
-5.10482	-0.991904	1	0	0	1	0	0	0
-1.30028	-1.3849	0	0	0	2	0	0	0
-4.56876	-1.13499	1	0	0	0	0	0	0
-4.28462	-1.16576	1	0	0	0	0	0	0
-4.77472	-1.11345	1	0	0	8	0	0	0
-4.52957	-1.11999	1	0	0	0	0	0	0
-4.60592	-1.13572	1	0	0	4	0	0	0
-4.60289	-1.08968	0	0	0	0	0	0	0
-5.12218	-0.969825	0	0	0	0	0	0	0
-4.49333	-1.16531	1	0	0	0	0	0	0
-5.00019	-1.06726	1	0	0	1	0	0	0
-4.81333	-1.15488	1	0	0	7	0	0	0
-3.837	-2.05796	2	0	0	1	0	0	0
-4.31225	-1.29874	3	0	0	0	0	0	0
-4.7996	-1.18554	2	0	0	7	0	1	0
-4.78939	-1.13507	1	0	0	1	0	1	0
-4.7642	-1.22882	1	0	0	0	0	0	0
-4.20425	-1.80718	0	0	0	1	0	0	0
-3.79938	-2.30916	1	0	0	0	0	0	0
-4.35195	-1.08617	1	0	0	0	0	0	0
-4.38848	-1.2837	1	0	0	2	0	0	0
-4.86697	-1.22478	1	0	0	1	0	1	0
-4.34442	-1.15056	0	0	0	0	0	1	0
-4.60925	-1.08487	0	0	0	0	0	0	0
-4.72628	-0.905151	0	0	0	11	0	0	0
-4.18871	-1.15989	1	0	0	0	0	0	0
-4.61754	-1.08968	0	0	0	0	0	0	0
-4.37882	-1.2205	0	0	0	1	0	0	0
-4.67421	-1.11572	0	0	0	1	0	0	0
-5.09882	-1.0551	0	0	0	1	0	0	0
-5.19867	-1.03059	0	0	0	0	0	0	0
-4.72608	-0.810259	0	0	0	0	0	0	0
-4.69292	-0.807805	0	0	0	0	0	0	0
-3.88486	-0.994794	0	0	0	0	0	0	0
-3.99916	-1.10315	0	0	0	0	0	0	0
-3.21198	-0.742668	1	0	0	0	0	3	0
-5.29637	-1.31505	3	0	0	5	0	0	0
-3.652	-2.42051	2	0	0	0	0	0	0
-4.38941	-1.36702	1	0	0	1	0	0	0
-4.3644	-1.39446	3	0	0	0	0	0	0
-4.41099	-1.55017	1	0	0	1	0	0	0
-5.00013	-1.17767	1	0	0	0	0	0	0
-4.26293	-1.31793	1	0	0	1	0	0	0
-5.18943	-1.08288	1	0	0	1	0	0	0
-4.51752	-1.38995	1	0	0	1	0	0	0
-4.17735	-1.3163	1	0	0	0	0	0	0
-6.18069	-6.9323	7	0	0	20	0	0	0
-4.40865	-1.28862	1	0	0	1	0	0	0
4.31156	6.57825	1	0	0	0	0	0	0
-4.23982	-1.20508	1	0	0	1	0	0	0
-5.15719	-1.00764	1	0	0	0	0	0	0
-5.19107	-1.03986	1	0	0	3	0	0	0
-4.17529	-1.23217	1	0	0	7	0	0	0
-5.12643	-0.912326	2	0	0	1	0	0	0
-4.83366	-1.17089	1	0	0	1	0	0	0
-5.48742	-1.03583	2	0	0	1	0	0	0
-5.55592	-1.01878	1	0	0	1	0	0	0
-5.38487	-1.12205	2	0	0	1	0	0	0
-4.27802	-1.60126	3	0	0	0	0	0	0
-5.08892	-1.05324	1	0	0	0	0	0	0
-5.15105	-0.400287	2	0	0	0	0	0	0
-4.20834	-1.33768	0	0	0	0	0	0	0
-5.19688	-1.09679	1	0	0	0	0	0	0
0.935099	0.216986	1	0	0	0	0	1	0
-4.27439	-1.15338	1	0	0	2	0	0	0
-5.15114	-1.03927	1	0	0	0	0	0	0
-4.33438	-1.212	3	0	0	1	0	0	0
-4.15157	-1.51845	2	0	0	0	0	0	0
-4.24648	-1.24071	2	0	0	1	0	0	0
-5.37802	-1.03997	2	0	0	1	0	0	0
1.66844	0.728656	1	0	0	0	0	1	0
-5.2953	-0.974714	1	0	0	0	0	0	0
-4.77541	-0.91648	1	0	0	0	0	0	0
-5.20282	-0.930667	1	0	0	0	0	0	0
-5.33573	-1.05174	1	0	0	0	0	0	0
-5.03606	-1.12312	2	0	0	1	0	0	0
-4.29206	-1.40027	0	0	0	1	0	0	0
-4.99183	-1.00416	2	0	0	18.5	0	0	0
-4.7936	-1.14867	1	0	0	0	0	0	0
-4.30265	-1.16387	2	0	0	1	0	0	0
-2.02432	-1.32934	1	0	0	5	0	0	0
-4.94017	-1.16696	1	0	0	0	0	0	0
0.360376	-1.26093	1	0	0	0	0	0	0
-5.164	-1.18028	1	0	0	1	0	0	0
-5.28596	-1.01203	3	0	0	2	0	0	0
-5.0697	-1.21374	1	0	0	1	0	0	0
-4.75903	-1.4294	1	0	0	0	0	0	0
-4.69162	-1.26694	1	0	0	0	0	0	0
-5.09373	-1.09036	3	0	0	1	0	0	0
-5.20084	-0.996053	0	0	0	0	0	0	0
-5.28503	-1.01788	1	0	0	1	0	0	0
-5.50731	-1.00752	1	0	0	1	0	0	0
-5.17569	-0.926606	1	0	0	0	0	0	0
-5.36735	-0.976042	0	0	0	0	0	0	0
-4.60356	-1.5744	0	0	0	1	0	0	0
-5.36843	-1.05593	2	0	0	1	0	0	0
-5.58418	-1.01703	2	0	0	2	1	0	0
-5.14365	-1.02388	1	0	0	0	0	0	0
-4.9826	-0.934677	2	0	0	20	0	0	0
-5.11228	-1.06774	1	0	0	0	0	0	0
-5.53374	-0.831989	1	0	0	1	0	0	0
-5.18915	-0.962342	1	0	0	0	0	0	0
-5.5558	-1.07935	3	0	0	2	0	0	0
-5.13866	-1.18945	2	0	0	1	0	0	0
-5.4363	-1.06901	5	0	0	2	1	1	1
-5.14319	-1.18683	0	0	0	3	0	0	0
-5.2096	-0.967965	1	0	0	1	0	0	0
-5.45475	-0.977442	1	0	0	15.5	0	0	0
-5.25395	-1.12737	2	0	0	1	0	0	0
-5.12932	-1.15606	6	0	0	2	0	0	0
-5.18287	-1.09147	2	0	0	2	0	0	0
-4.78722	-1.18303	3	0	0	1	0	0	0
-5.17977	-0.948314	1	0	0	1	0	0	0
-4.45358	-1.24804	1	0	0	1	0	0	0
-4.84973	-1.21589	1	0	0	5	0	2	0
-4.41108	-1.33329	0	0	0	3	0	0	0
-5.42048	-1.08101	3	0	0	2	0	0	0
-2.20024	-1.36049	0	0	0	1	0	0	0
1.25993	2.05288	3	0	0	0	0	1	0
-5.06489	-1.09093	2	0	0	1	0	0	0
-5.25453	-0.951019	3	0	0	1	0	0	0
-6.17257	-1.48431	2	0	0	1	0	3	0
-4.62033	-1.16607	1	0	0	3	0	0	0
-4.87154	-1.00783	1	0	0	3	0	0	0
-5.36249	-1.05776	2	0	0	3	0	0	0
-5.15566	-1.04623	1	0	0	0	0	0	0
-1.90352	-1.4046	0	0	0	1	0	0	0
-5.26906	-0.879731	2	0	0	1	0	1	0
-5.33607	-1.14879	1	0	0	2	0	0	0
-5.12793	-1.0324	1	0	0	0	0	0	0
-5.48009	-1.10473	2	0	0	2	0	0	0
-5.37021	-0.966152	3	0	0	2	0	0	0
-5.03631	-1.12986	4	0	0	3	0	0	0
-5.04402	-1.13744	2	0	0	1	0	0	0
-5.28317	-1.03795	2	0	0	1	0	0	0
-4.98899	-1.15219	2	0	0	1	0	0	0
-6.73729	-0.645205	1	0	0	20	0	0	0
-5.15336	-1.01514	1	0	0	0	0	1	0
-5.45795	-1.07398	2	0	0	1	0	1	0
-5.08154	-1.20698	1	0	0	0	0	0	0
-5.41763	-1.03474	1	0	0	1	0	0	0
-5.14805	-1.02261	2	0	0	1	0	0	0
-5.24721	-0.86024	1	0	0	0	0	1	0
-5.08112	-1.03654	1	0	0	5	0	1	0
-5.04806	-1.24563	1	0	0	1	0	0	0
-5.49624	-1.04837	1	0	0	1	0	0	0
-5.23122	-0.99894	2	0	0	0	0	0	0
-5.19496	-1.17953	2	0	0	1	0	1	0
1.12353	2.44555	2	0	0	0	0	3	0
-5.21144	-1.08658	1	0	0	3	0	0	0
-1.65285	-1.88926	0	0	0	0	0	0	0
-5.25701	-0.979272	3	0	0	2	0	0	0
-5.22064	-0.878703	1	0	0	0	0	0	0
-4.98417	-1.14076	1	0	0	1	0	0	0
-5.47546	-1.10266	2	0	0	2	0	0	0
-5.38987	-0.949612	1	0	0	1	0	0	0
-5.02982	-0.907872	1	0	0	2	0	0	0
-5.25471	-0.945208	1	0	0	1	0	0	0
-5.27461	-1.07211	2	0	0	1	0	0	0
-5.54373	-1.03145	2	0	0	2	0	0	0
-5.64262	-1.0175	1	0	0	2	0	0	0
5.7567	-2.15715	0	0	0	0	0	1	0
-5.35696	-0.915235	0	0	0	0	0	0	0
-5.3585	-0.916223	1	0	0	1	0	0	0
-5.5527	-1.0899	3	0	0	1	0	1	0
5.06393	-1.3142	1	0	0	0	0	0	0
-4.96264	-1.17651	1	0	0	1	0	0	0
-5.16926	-1.05064	1	0	0	1	0	0	0
-5.3809	-0.952105	0	0	0	0	0	0	0
-5.47846	-1.05078	2	0	0	1	0	0	0
-5.17982	-0.880298	1	0	0	1	0	0	0
-5.43165	-1.01687	1	0	0	0	0	1	0
-5.32203	-1.08365	3	0	0	1	0	1	0
-5.24372	-1.01965	2	0	0	1	0	0	0
-5.17283	-1.18383	3	0	0	1	0	1	0
-5.23108	-0.951442	1	0	0	1	0	0	0
-4.4394	-1.20491	1	0	0	1	0	0	0
-5.56041	-0.97084	1	0	0	1	0	0	0
-5.43846	-1.00725	1	0	0	0	0	0	0
-5.55812	-1.02261	1	0	0	1	0	0	0
-5.4653	-1.56063	2	0	0	1	0	0	0
-4.49161	-1.38667	1	0	0	1	0	0	0
1.49039	1.78982	2	0	0	0	0	1	0
-5.13309	-0.923762	3	0	0	1	0	0	0
-5.34571	-1.01876	2	0	0	2	0	0	0
-5.2558	-1.05177	1	0	0	1	0	0	0
-5.22099	-1.03019	1	0	0	4	0	0	0
-5.18508	-0.952628	2	0	0	3	0	0	0
-5.36687	-1.11216	2	0	0	1	0	0	0
-6.27733	-0.873861	3	0	0	20	0	3	0
-5.45171	-0.995864	2	0	0	1	0	1	0
-5.15294	-0.988805	1	0	0	6	0	0	0
-5.19295	-1.09462	1	0	0	1	0	0	0
-4.54515	-0.889254	1	0	0	1	0	0	0
-4.30725	-1.22343	1	0	0	1	0	0	0
-5.13678	-1.07089	2	0	0	2	0	0	0
-5.17608	-1.0444	2	0	0	3	0	0	0
-4.97617	-0.81349	1	0	0	2	0	0	0
-5.17337	-0.967294	2	0	0	5	0	0	0
-5.42763	-1.09637	2	0	0	1	0	0	0
-5.18315	-1.01005	1	0	0	1	0	0	0
-5.18092	-1.10197	1	0	0	10	0	0	0
-4.65976	-1.15042	2	0	0	1	0	1	0
1.04367	2.31635	4	0	0	0	0	15	0
-5.17469	-1.11831	2	0	0	1	0	0	0
-5.18527	-1.14685	3	0	0	0	0	0	0
-5.02948	-1.16439	1	0	0	1	0	0	0
-5.49092	-1.104	4	0	0	1	0	2	0
-5.30606	-1.05704	1	0	0	1	0	0	0
-4.42042	-1.21067	2	0	0	0	0	0	0
-5.19556	-0.804354	4	0	0	0	1	3	0
-5.31986	-1.12129	3	0	0	1	0	1	0
-4.99347	-1.18383	0	0	0	1	0	0	0
-5.38631	-1.04842	2	0	0	1	0	0	0
-5.36091	-1.06172	1	0	0	0	0	0	0
-5.34745	-1.08491	2	0	0	2	0	0	0
-5.17115	-1.16721	2	0	0	7	0	0	0
4.91083	-1.14234	1	0	0	0	0	1	0
-4.9094	-1.16774	1	0	0	1	0	0	0
1.05928	2.36771	5	0	0	0	0	3	0
-5.18127	-1.03526	1	0	0	1	0	0	0
-5.21335	-1.15209	2	0	0	2	0	0	0
-4.21644	-1.28622	2	0	0	1	0	0	0
-5.21083	-1.06716	2	0	0	1	0	0	0
-5.4052	-1.19062	1	0	0	6	0	0	0
-5.11271	-1.06171	1	0	0	1	0	0	0
-5.22288	-0.970968	1	0	0	2	0	1	0
-6.35666	-0.943811	1	0	0	20	0	0	0
-5.2831	-1.11846	3	0	0	1	0	0	0
1.22132	0.617253	2	0	0	0	0	0	0
-5.38722	-1.129	2	0	0	1	0	0	0
-5.54803	-1.12745	2	0	0	4	1	0	0
-4.61122	-0.942756	1	0	0	0	0	0	0
-4.44166	-1.21821	1	0	0	0	0	0	0
-5.06294	-1.01079	1	0	0	2	0	0	0
-4.74554	-1.21769	1	0	0	0	0	0	0
-5.25163	-1.10186	1	0	0	3	0	0	0
-5.24705	-0.893634	1	0	0	1	0	0	0
-5.37154	-0.982487	1	0	0	8	0	0	0
-4.97888	-1.1567	2	0	0	1	0	1	0
1.09949	2.23503	1	0	0	0	0	3	0
-5.32591	-1.0701	2	0	0	1	0	0	0
-5.36968	-1.15659	1	0	0	1	0	0	0
-4.98782	-1.08913	2	0	0	1	0	0	0
-4.22624	-1.30935	2	0	0	0	0	0	0
-5.35255	-1.16963	2	0	0	1	0	0	0
-4.36114	-1.29079	2	0	0	0	0	0	0
-5.23508	-1.07387	1	0	0	1	0	0	0
-5.09843	-1.19034	5	0	0	2	0	0	0
-5.3119	-1.08196	2	0	0	4	0	0	0
-5.11977	-1.12847	1	0	0	0	0	0	0
-3.96409	-2.2146	1	0	0	4	0	0	0
-5.38219	-1.19077	4	0	0	2	0	0	0
-5.08099	-1.33491	4	0	0	1	0	0	0
-5.45705	-1.10632	3	0	0	1	0	0	0
-5.48977	-1.13142	5	0	0	1	0	1	0
-5.45907	-1.13044	5	0	0	2	0	0	0
-5.20882	-1.22011	4	0	0	1	0	0	0
-4.31536	-1.29362	3	0	0	0	0	0	0
-5.35366	-1.04591	2	0	0	1	0	0	0
-5.14785	-1.09398	1	0	0	1	0	0	0
-5.13793	-1.03111	1	0	0	0	0	0	0
-5.02893	-1.1438	3	0	0	1	0	0	0
-5.20865	-1.06501	3	0	0	3	0	0	0
-5.45417	-1.13553	3	0	0	1	0	0	0
-5.2717	-1.2133	3	0	0	1	0	0	0
-5.39562	-1.16966	4	0	0	1	0	0	0
1.44368	1.68022	1	0	0	0	0	3	0
-5.26118	-0.9942	1	0	0	2	0	0	0
-4.7087	-1.17885	2	0	0	0	0	0	0
-5.48966	-1.093	4	0	0	4	0	0	0
-4.06088	-1.25701	1	0	0	0	0	0	0
-5.16851	-1.04495	1	0	0	0	0	0	0
-3.17646	-0.66462	2	0	0	0	0	0	0
-4.85011	-1.53427	3	0	0	0	0	0	0
-4.40367	-1.41803	4	0	0	0	0	0	0
-4.3132	-1.36752	3	0	0	1	0	0	0
-5.3982	-1.22917	5	0	0	1	0	0	0
-7.33762	-6.71117	2	0	0	0	0	0	0
-4.2915	-1.2786	3	0	0	0	0	0	0
-5.29916	-1.23589	5	0	0	1	0	0	0
-5.40363	-1.06528	2	0	0	3	0	0	0
-4.89003	-0.963219	2	0	0	1	0	0	0
-5.39475	-1.0597	2	0	0	1	0	0	0
-5.09751	-1.05426	2	0	0	2	0	0	0
-5.31863	-1.19899	3	0	0	1	0	0	0
-3.22616	-0.752975	1	0	0	0	0	0	0
-5.13378	-1.28074	2	0	0	0	0	0	0
-5.19869	-1.23115	2	0	0	1	0	0	0
-4.91278	-0.925494	3	0	0	1	0	1	0
-5.3808	-1.10494	4	0	0	3	0	1	0
-5.17928	-0.972926	3	0	0	1	0	0	0
-5.29902	-1.03271	3	0	0	1	0	1	0
-4.5268	-1.35823	1	0	0	0	0	0	0
-3.99039	-2.32107	1	0	0	0	0	0	0
-1.47678	-2.14766	1	0	0	0	0	0	0
-0.503356	-1.55762	0	0	0	0	0	0	0
-4.89195	-1.49803	4	0	0	0	0	0	0
-4.50337	-1.66187	5	0	0	0	0	0	0
-4.40097	-1.33665	4	0	0	0	0	0	0
-4.80733	-1.21424	3	0	0	0	0	0	0
-5.19944	-1.1315	4	0	0	1	0	0	0
-5.45396	-1.14431	4	0	0	1	0	0	0
-5.10831	-1.33821	4	0	0	0	0	0	0
-4.38153	-1.64205	1	0	0	1	0	0	0
-4.63542	-1.62087	3	0	0	0	0	0	0
-4.32923	-1.76444	2	0	0	0	0	0	0
-4.54794	-1.2693	3	0	0	0	0	0	0
1.78795	0.00504767	0	0	0	0	0	0	0
-4.89771	-1.47499	2	0	0	0	0	1	0
-5.34314	-1.03882	1	0	0	1	0	0	0
-5.19006	-1.06191	1	0	0	0	0	0	0
-5.56964	-1.06239	3	0	0	1	0	1	0
-4.77296	-1.2021	2	0	0	0	0	0	0
-5.23564	-1.25729	4	0	0	1	0	2	0
-4.9602	-1.19234	2	0	0	0.5	0	0	0
-5.25986	-1.09986	1	0	0	1	0	0	0
-5.10703	-1.06912	1	0	0	1	0	0	0
-5.51725	-1.15016	5	0	0	1	0	2	0
-4.87721	-1.71833	3	0	0	0	0	0	0
-5.34841	-1.34212	3	0	0	0	0	0	0
-4.50123	-1.43926	1	0	0	0	0	0	0
-4.44143	-1.25804	1	0	0	0	0	0	0
-5.26554	-1.06997	1	0	0	1	0	0	0
-5.37048	-1.18042	4	0	0	1	0	0	0
-4.38911	-1.27989	2	0	0	0	0	0	0
-5.05961	-1.13576	2	0	0	1	0	0	0
-4.21581	-2.49173	2	0	0	0	0	0	0
-5.18934	-1.22087	2	0	0	6	0	0	0
-4.68612	-1.5352	4	0	0	0	0	0	0
-5.49056	-1.09452	6	0	0	1	0	0	0
-5.49533	-1.14294	5	0	0	1	0	0	0
-4.51652	-1.95728	2	0	0	0	0	0	0
-5.50602	-1.14849	5	0	0	1	0	1	0
-5.49717	-1.12843	3	0	0	2	0	0	0
-4.95048	-1.60713	3	0	0	0	0	1	0
-5.07929	-1.35347	2	0	0	0	0	0	0
-5.24217	-1.23633	2	0	0	2	0	0	0
-5.99669	-7.11398	2	0	0	1	0	6	0
-5.05384	-1.17277	3	0	0	0	0	0	0
-4.29936	-1.92197	1	0	0	1	0	0	0
-5.18225	-1.26829	3	0	0	1	0	0	0
-5.50202	-1.07277	4	0	0	2	0	0	0
-4.89313	-1.16134	2	0	0	0	0	0	0
-5.13447	-1.1582	1	0	0	0	0	1	0
-4.23765	-1.70147	2	0	0	0	0	1	0
-5.16842	-1.18163	2	0	0	1	0	0	0
-5.08241	-1.19487	1	0	0	1	0	0	0
-4.38272	-1.63353	1	0	0	0	0	0	0
-5.37769	-1.17563	3	0	0	1	0	0	0
-5.41724	-1.15612	4	0	0	2	0	0	0
-5.46466	-1.14127	5	0	0	1	0	0	0
-4.77334	-1.23945	2	0	0	0	0	0	0
-5.24175	-1.0902	1	0	0	1	0	0	0
-5.49986	-1.38566	3	0	0	2	0	0	0
-5.41401	-0.997133	1.5	0	0	1	0	0	0
-4.41892	-1.32713	1	0	0	1	0	0	0
-4.9473	-1.14117	1	0	0	0	0	0	0
-4.06177	-1.73534	1	0	0	0	0	0	0
-4.69999	-1.18745	1	0	0	0	0	0	0
-5.2976	-1.16787	2.5	0	0	0	0	0	0
-3.89648	-2.17098	1	0	0	2	0	0	0
-4.84644	-1.1487	1	0	0	0	0	0	0
-4.43077	-1.47308	1	0	0	1	0	0	0
-3.79803	-2.12191	2	0	0	0	0	0	0
-4.42028	-1.5281	4	0	0	1	0	0	0
-3.95363	-2.23972	1	0	0	0	0	0	0
-4.44598	-1.47469	2	0	0	6	0	0	0
-4.30412	-1.77617	1	0	0	2	0	0	0
-4.7055	-1.30728	2	0	0	1	0	0	0
-4.63279	-1.29347	1	0	0	6	0	0	0
0.954058	2.53228	3	0	0	4	0	8	0
1.20684	2.1864	2	0	0	7	0	6	0
-5.31873	-1.07107	1	0	0	2	0	2	0
-5.29707	-1.11156	3	0	0	3	0	2	0
-5.79716	-1.35994	6	0	0	14	0	4	0
-3.97188	-2.10041	1	0	0	1	0	0	0
-3.92097	-1.62964	1	0	0	0	0	0	0
-5.11726	-1.15085	1	0	0	1	0	0	0
-4.67565	-1.39524	1	0	0	1	0	0	0
-4.94673	-1.23598	3	0	0	2	0	0	0
-5.4742	-1.11082	3	0	0	5	0	3	0
-5.13675	-1.11791	2	0	0	4	0	0	0
-5.29708	-1.34572	3	0	0	6	0	0	0
-5.75647	-1.07443	2	0	0	2	0	0	0
-5.3242	-1.03972	3	0	0	1	0	1	0
-7.35853	-6.82386	3	0	0	1	0	1	0
-4.50279	-1.28427	2	0	0	0	0	0	0
-4.29006	-1.39059	3	0	0	0	0	1	0
-3.72519	-1.31541	1	0	0	0	0	0	0
-5.22355	-1.07246	2	0	0	1	0	1	0
-5.79975	-1.35833	5	0	0	3	1	5	0
-5.71809	-1.30847	3	0	0	2	1	6	0
-5.25859	-1.05234	2	0	0	1	1	1	0
-4.10349	-1.3712	1	0	0	0	0	0	0
5.00107	1.77422	3	0	0	1	10	1	0
0.149078	-1.8871	0	0	0	0	0	0	0
5.0046	1.76679	2	0	0	1	10	1	0
-5.18372	-1.01353	2	0	0	2	0	1	0
-4.30158	-1.28817	2	0	0	1	0	0	0
-3.09428	-1.69381	2	0	0	2	10	0	0
0.207797	2.23095	2	0	0	0	1	3	0
-4.91892	-1.2212	1	0	0	4	0	1	0
-1.80728	-0.802915	1	0	0	3	0	0	0
-5.17413	-1.08456	0	0	0	1	0	0	0
1.65647	1.46006	0	0	0	0	0	8	0
-0.303195	-1.65236	0	0	0	0	0	0	0
1.60598	-0.847504	0	0	0	0	0	0	0
0.847706	-1.19357	0	0	0	0	0	1	0
1.24577	0.494472	2	0	0	0	0	0	0
1.26305	2.1268	1	0	0	0	0	7	0
-4.14589	-1.55632	4	0	0	0	0	0	0
2.16826	0.621549	0	0	0	0	0	5	0
2.47457	-0.597714	0	0	0	0	0	1	0
1.27478	0.6135	2	0	0	0	0	0	0
1.8345	1.39701	0	0	0	0	0	1	0
-4.04479	-1.51989	1	0	0	0	0	0	0
-4.41563	-1.30199	1	0	0	0	0	0	0
1.151	2.71283	2	2	0	0	1	26	0
2.76759	-0.135591	0	0	0	0	0	0	0
3.79186	3.621	1	4	0	0	1	4	0
6.47511	-2.09155	0	0	0	0	0	0	0
4.32027	0.425811	0	0	0	0	0	0	0
5.33529	-1.60479	0	0	0	0	0	1	0
3.98296	6.7452	0	0	0	0	0	0	0
2.31809	-0.437591	0	0	0	0	0	0	0
1.43223	1.44768	1	0	0	0	0	7.5	0
2.2987	-2.18276	0	0	0	0	0	0	0
2.22938	-1.29404	0	0	0	0	0	0	0
1.45203	1.38681	1	0	0	0	0	4	0
2.43713	-0.376728	0	0	0	0	0	1	0
1.95184	-2.14302	0	0	0	0	0	0	0
1.75272	1.31813	0	0	0	0	0	4	0
1.90916	1.31804	0	0	0	0	0	0	0
1.61795	1.43225	0	0	0	0	0	0	0
-4.79352	-1.24025	1	0	0	5	0	0	0
-3.91451	-1.84635	1	0	0	0	0	0	0
-4.66044	-1.17262	1	0	0	0	0	0	0
1.08279	2.57973	3	1	0	0	1	15	0
1.54663	1.53605	0	0	0	0	0	3	0
2.08547	-0.102494	0	0	0	0	0	1	0
1.5055	-0.79761	0	0	0	0	1	1	0
3.28888	-3.73539	0	0	0	0	0	1	0
5.01738	-2.63988	0	0	0	0	0	0	0
5.28882	-1.61782	0	0	0	0	0	0	0
1.98187	0.26038	0	0	0	0	1	0	0
1.10087	2.42794	1	0	0	0	0	5	0
2.05298	1.5399	0	0	0	0	0	3	0
1.47584	0.773898	0	0	0	0	0	5	0
-3.23358	-2.24682	0	0	0	0	10	0	0
1.92393	0.642843	0	0	0	0	3	1	0
0.902394	-1.71948	0	0	0	0	0	1	0
2.32743	-2.0127	0	0	0	0	0	0	0
2.19183	-0.452736	0	0	0	0	0	0	0
1.83291	0.39234	0	0	0	0	0	0	0
1.55693	0.94489	1	0	0	0	0	11	0
1.82305	-0.00922977	0	0	0	0	0	5	0
-4.25851	-1.15289	1	0	0	0	0	0	0
-4.54238	-2.16117	2	0	0	0	0	0	0
1.87877	1.22874	1	0	0	0	0	4	0
2.37453	-1.67177	0	0	0	0	0	0	0
1.83671	-2.22267	0	0	0	0	0	0	0
1.47253	0.577037	0	0	0	2	0	2	0
2.15556	0.04536	1	0	0	0	0	3	0
0.960223	-2.06544	0	0	0	0	0	0	0
-4.225	-0.405815	0	0	0	0	0	0	0
2.43522	-0.381714	0	0	0	0	0	2	0
2.20057	-1.05074	0	0	0	0	0	0	0
2.90283	0.342795	0	0	0	0	0	1	0
1.45493	1.75814	0	0	0	0	0	4	0
2.69423	-1.43579	0	0	0	0	0	0	0
2.36879	-1.06488	0	0	0	0	0	0	0
2.23743	0.33729	0	0	0	0	0	0	0
2.0464	1.14361	0	0	0	0	0	2	0
2.12906	1.11035	0	0	0	0	0	1	0
3.87695	-1.02449	0	0	0	1	0	1	0
1.40264	1.78996	1	0	0	0	0	3	0
5.8228	0.618338	0	0	0	0	0	0	0
2.464	1.01489	0	0	0	0	0	0	0
1.87783	1.17265	0	0	0	0	0	2	0
2.48851	-2.51027	0	0	0	0	0	0	0
3.06589	0.425092	0	0	0	0	0	0	0
1.91099	0.363419	0	0	0	0	0	0	0
1.38531	2.09068	1	0	0	0	0	5	0
2.20193	-0.659242	0	0	0	0	0	6	0
2.66831	-0.512764	0	0	0	0	0	1	0
1.53144	1.56141	0	0	0	0	0	6	0
1.98297	1.26004	0	0	0	0	0	1	0
2.20059	0.137899	0	0	0	0	0	0	0
1.90768	0.00904595	0	0	0	0	0	0	0
1.75432	-0.525562	0	0	0	0	0	0	0
1.40183	1.92942	1	0	0	4	0	8	0
1.57099	1.74561	1	0	0	0	0	3	0
3.15399	0.907174	0	0	0	0	0	0	0
2.14235	1.51207	0	0	0	0	0	1	0
1.32738	0.34583	1	0	0	0	0	0	0
2.95424	0.610531	0	0	0	0	0	2	0
2.59506	-0.574062	0	0	0	0	0	2	0
1.71539	0.0839545	0	0	0	0	0	0	0
1.1225	2.57188	0	0	0	0	0	8	0
1.48358	1.56691	0	0	0	0	0	2	0
2.45958	-1.31918	0	0	0	0	0	2	0
1.65194	1.36973	2	0	0	0	0	1	0
2.44557	-2.04022	0	0	0	0	0	0	0
1.46135	0.943673	1	0	0	0	0	3	0
3.02511	0.953149	1	0	0	0	0	2	0
1.52188	1.78519	0	0	0	8	0	9	0
-11.8532	2.62632	20	10	10	0	10	22	10
0.967824	0.170754	2	0	0	1	0	4	0
0.993778	0.186731	1	0	0	0	0	0	0
1.30174	-0.379028	0	0	0	0	0	1	0
1.34912	1.63111	2	0	0	0	0	1	0
1.18614	1.81783	0	0	0	0	0	0	0
2.51213	-1.36055	0	0	0	0	0	0	0
4.53292	6.65557	0	0	0	0	0	0	0
1.54046	-2.02978	0	0	0	0	0	0	0
1.49153	0.7727	1	0	0	0	0	3	0
1.09336	2.43658	1	0	0	0	0	2	0
1.89045	1.11351	0	0	0	0	0	4	0
1.94115	1.22384	0	0	0	0	0	11	0
1.01267	2.55988	2	0	0	0	0	11	0
5.75219	-1.52887	2	0	0	0	1	4	0
2.99166	-4.51088	0	0	0	0	0	1	0
1.53383	-0.824346	0	0	0	0	0	1	0
2.15359	-1.75603	0	0	0	0	0	0	0
6.67632	-2.10002	1	0	0	0	1	11	0
6.44863	-2.13007	1	0	0	0	0	0	0
5.9653	-1.54947	2	0	0	0	0	6	0
5.78234	-2.21405	1	0	0	0	1	5	0
5.62763	-1.85082	1	0	0	0	0	3	0
1.20384	2.45538	2	0	0	0	1	8	0
1.17702	2.50241	2	0	0	0	0	8	0
-5.20161	-0.58471	3	0	0	1	1	2	0
1.19806	2.39544	2	0	0	0	1	7	0
-0.400392	-1.90966	0	0	0	0	0	0	0
1.46292	1.71094	2	0	0	0	0	5	0
1.96608	1.83036	1	0	0	0	0	2	0
1.58426	-0.736484	0	0	0	0	0	0	0
2.57652	-1.17217	0	0	0	0	0	2	0
1.42191	0.940837	1	0	0	0	0	6	0
1.99254	0.967578	1	0	0	0	0	1	0
1.45687	0.681926	1	0	0	0	0	2	0
1.37739	1.9112	1	0	0	0	0	8	0
1.44051	0.665542	1	0	0	0	0	1	0
2.02398	1.28108	1	0	0	0	0	5	0
2.21332	-1.28384	0	0	0	0	0	0	0
2.0848	-1.54085	0	0	0	0	0	0	0
1.60311	1.42996	1	0	0	0	0	2	0
1.66166	1.70209	0	0	0	0	0	4	0
1.82431	0.700118	1	0	0	0	0	0	0
1.44485	-0.962676	0	0	0	0	0	0	0
1.33149	1.70377	1	0	0	0	0	5	0
2.13426	-0.497539	0	0	0	0	0	0	0
1.19534	1.9979	1	0	0	0	0	2	0
1.62919	-2.37788	0	0	0	0	0	0	0
-3.24686	-0.683748	3	0	0	0	0	1	0
1.59452	2.11523	1	0	0	0	0	10	0
1.64129	0.498789	1	0	0	0	0	2	0
1.38341	0.552756	1	0	0	0	0	0	0
1.21272	0.504368	1	0	0	0	0	0	0
1.4513	1.45457	0	0	0	0	0	1	0
1.78804	-0.10215	0	0	0	0	0	0	0
1.14955	-0.977038	0	0	0	0	0	0	0
2.16727	-1.50897	0	0	0	0	0	0	0
2.01626	-0.445655	0	0	0	0	0	2	0
1.1296	2.53775	1	0	0	0	0	9	0
1.2792	1.9466	1	0	0	0	0	3	0
1.54196	-2.38096	0	0	0	0	0	0	0
1.59375	1.93152	1	0	0	0	0	12	0
1.5191	1.50738	2	0	0	0	1	3	0
1.40541	1.5676	1	0	0	0	0	2	0
1.44218	2.0039	1	0	0	0	0	19	0
1.38131	1.49156	1	0	0	0	0	2	0
1.6244	-1.96217	0	0	0	0	0	1	0
1.54964	0.84555	0	0	0	0	0	2	0
1.77147	-1.4305	0	0	0	0	0	0	0
1.78063	1.85298	1	0	0	0	1	2	0
1.18325	2.29071	1	0	0	0	0	15	0
0.720206	1.41834	0	1	0	0	0	1	0
4.09175	-0.735547	1	0	0	0	0	2	0
2.43261	-1.4047	0	0	0	0	0	1	0
2.26041	-1.77345	0	0	0	0	0	1	0
-0.0136562	2.3965	1	1	0	0	0	5	0
-0.100373	2.3717	1	1	0	0	0	7	0
-0.135214	2.42019	1	1	0	0	0	12	0
0.147721	2.05189	1	1	0	0	0	3	0
0.272939	2.34435	3	1	0	0	0	35	0
4.27791	-0.861052	0	0	0	0	0	3	0
0.1087	2.72592	1	0	0	0	0	35	0
0.32514	1.83048	0	0	0	0	0	1	0
-0.0731941	2.38704	2	1	0	0	0	21.5	0
-0.112671	2.37451	1	2	0	0	0	8	0
0.58164	1.79227	0	0	0	0	0	7	0
0.188869	1.96152	1	3	0	0	0	3	0
0.200808	1.95959	1	0	0	0	0	7	0
0.400594	2.11746	2	1	0	0	0	6	0
0.182008	2.15369	1	1	0	0	0	6	0
0.0914339	2.6102	1	1	0	0	0	17	0
4.77629	-0.881605	1	2	0	0	1	2	0
0.203507	1.97217	1	0	0	0	0	6	0
0.197078	2.76743	1	1	0	0	0	5	0
0.169357	2.21901	1	0	0	0	0	8	0
0.207827	1.98158	1	1	0	0	0	3	0
-0.096876	2.37992	1	1	0	0	0	5	0
0.00638732	2.26792	1	0	0	0	0	11	0
0.298648	2.25695	2	1	0	0	0	9	0
-0.0091655	3.14111	1	1	0	0	0	4	0
0.317852	2.01638	1	1	0	0	0	10	0
0.401979	2.00771	1	1	0	0	0	6	0
-0.0933677	2.37222	1	0	0	0	0	6	0
0.072535	2.19171	0	2	0	0	0	3	0
0.0595526	2.36135	1	1	0	0	0	4	0
0.182559	2.03853	1	1	0	0	0	12	0
0.210372	2.14675	1	1	0	0	0	7	0
0.0934707	2.25272	1	1	0	0	0	20	0
-0.0121051	3.03325	1	1	0	0	0	2	0
0.055551	2.28166	1	4	0	0	0	2	0
0.824747	1.55626	0	0	0	0	0	9	0
-0.114008	2.42834	1	1	0	0	0	6	0
0.081286	2.46103	1	1	0	0	0	3	0
0.385895	2.22352	2	1	0	0	0	19	0
0.109219	2.22628	1	1	0	0	0	7	0
-0.0567631	2.54541	1	0	0	0	0	3	0
0.123401	2.60167	2	1	0	0	0	3	0
-0.020132	2.53645	1	2	0	0	0	3	0
0.267378	1.93754	1	0	0	0	0	21	0
3.74691	7.32138	2	0	0	0	0	9.5	0
-0.0426672	2.38294	1	1	0	0	0	5	0
0.161245	2.52864	2	1	0	0	0	10	0
0.201895	1.99315	1	0	0	0	0	16	0
0.208279	1.94641	0	0	0	0	0	21	0
0.193434	1.97602	1	3	0	0	0	5	0
0.417998	2.34008	3	1	0	0	0	3	0
0.0864898	2.22819	1	1	0	0	0	3	0
-0.0477326	2.53149	1	1	0	0	0	2	0
0.0676566	2.5307	1	1	0	0	3	6	0
0.211994	2.38171	2	1	0	0	0	14	0
3.68365	7.16813	2	3	1	0	1	12	0
-0.0681727	2.36657	1	0	0	0	0	11	0
0.00949455	2.30145	1	1	0	0	0	10	0
0.175878	2.03036	1	0	0	0	0	21	0
0.227908	2.38	2	1	0	0	3	9	0
0.208495	2.20684	2	1	0	0	0	9	0
1.06741	1.47204	1	0	0	0	0	6	0
4.06034	-0.769279	0	0	0	0	0	2	0
0.264366	1.91402	1	1	0	0	0	7	0
-0.017753	2.29521	1	0	0	0	0	28	0
3.76941	7.09894	2	1	0	0	10	2	0
-0.0670686	2.52799	0	3	0	0	0	3	0
0.0567022	2.60813	1	1	0	0	10	2	0
15	-0.272158	1	1	0	0	10	2	0
3.46352	4.32354	2	4	0	0	2	14	0
3.97595	7.13708	1	1	1	0	3	1	0
0.414005	-3.56591	1	2	0	0	1	3	0
-0.0985171	2.35594	1	0	0	0	0	11	0
15	-0.272157	2	2	0	0	10	3	0
-0.0941344	2.33264	1	1	0	0	0	4	0
0.387976	2.05727	2	1	0	0	0	12	0
0.244654	2.30252	1	1	0	11	0	21	0
0.130101	2.13952	1	0	0	0	0	9	0
0.171072	2.03381	1	0	0	0	0	4	0
-0.108599	2.42356	1	1	0	0	0	26	0
-0.0938583	2.43203	2	4	0	0	0	5	0
4.20554	5.08245	1	1	0	0	10	2	0
-0.0986576	2.36773	1	0	0	0	0	5	0
-0.0156659	2.29846	1	1	0	0	0	6	0
0.436252	2.09481	2	2	0	0	5	2	0
0.0560575	2.57081	2	2	0	1	0	45	0
15	-0.272157	1	1	0	0	10	7	0
0.372414	2.09216	1	1	0	0	0	5	0
-0.0324281	3.26833	1	1	0	0	1	4	0
0.147068	2.13297	1	1	0	0	0	3	0
0.351189	2.17007	4	3	0	0	1	8	0
0.405703	1.87628	1	1	0	0	0	8	0
0.394055	2.44353	3	1	1	0	0	5	0
3.92116	4.27441	3	1	0	2	10	10	0
0.849817	1.46328	1	0	0	0	0	4	0
0.16509	2.62141	2	1	0	0	1	8	0
0.570304	1.67258	1	0	0	0	0	3	0
0.495874	2.14568	2	0	0	0	4	6	0
-0.106298	2.36166	1	0	0	0	0	10	0
0.0923767	2.55833	3	2	0	0	0	11	0
4.35589	6.84332	0	0	0	0	0	1	0
0.187951	3.05261	2	1	0	0	0	16	0
0.462791	2.18185	1	0	0	7.5	0	23.5	0
3.67861	7.3606	3	2	0	0	1	5	0
-0.118676	2.41754	1	1	0	0	0	5	0
0.353452	2.39744	3	5	0	0	0	7.5	0
3.66359	7.39372	2	1	0	0	1	7	0
3.67474	7.27489	3	1	0	0	2	11	0
-0.0815174	2.37337	1	1	0	0	0	5	0
0.628626	2.01999	2	0	0	0	0	7	0
0.456548	2.05262	1	1	0	0	0	2	0
-0.0366984	2.44496	2	2	0	0	0	7	0
-0.120023	2.42699	1	0	0	0	0	11.5	0
0.586648	1.88567	2	1	0	1	0	3	0
0.49879	2.12681	1	1	0	0	2	11	0
0.137466	2.6041	2	0	0	0	0	23	0
-0.0184309	2.48148	2	1	0	0	0	7	0
0.218562	2.60066	1	0	0	0	0	4	0
0.0436105	2.48961	2	1	0	0	0	5.5	0
0.0751768	2.63048	2	1	0	0	0	10	0
0.548791	1.74436	1	0	0	0	0	2	0
-0.363179	3.08277	1	0	0	20	0	4	0
-0.032215	2.4113	1	1	0	0	0	4	0
2.48049	1.36855	1	0	0	0	0	4	0
0.0053141	2.35301	1	1	0	0	0	3	0
0.244257	2.12591	1	1	0	0	0	2	0
0.0751029	2.44719	2	2	0	0	0	14	0
0.548383	2.08216	2	0	0	0	0	4	0
0.421512	2.07372	1	0	0	0	0	4	0
0.299593	2.45017	1	1	0	0	0	10	0
0.164561	2.16234	2	1	0	0	0	6	0
0.159956	2.47724	1	1	0	0	0	10	0
0.212258	2.80938	2	1	0	0	0	4	0
0.428292	2.52974	2	1	0	0	1	9	0
0.246933	2.60122	2	1	0	0	0	5	0
0.063467	3.02376	1	2	0	0	0	4	0
0.43184	2.1542	2	1	0	0	0	8	0
0.47753	2.21368	3	0	0	0	0	12	0
3.82692	7.23295	4	0	0	0	0	12	0
0.022997	2.50611	1	4	0	0	0	3	0
0.359506	2.3283	2	1	0	0	0	11	0
0.374917	2.44418	1	0	0	0	0	17	0
6.15143	-1.26576	2	1	0	0	0	9	0
0.0786617	2.49607	1	1	0	0	0	4	0
0.118854	2.67558	2	1	0	0	0	8	0
-0.0475724	2.4512	1	1	0	0	0	3	0
0.143889	2.62816	2	1	0	0	0	17	0
2.43126	-1.82498	0	0	0	0	0	2	0
3.54759	7.40795	3	1	0	0	0	18	0
0.122307	2.39132	2	1	0	0	0	8	0
0.103722	2.77184	2	1	0	0	0	4	0
3.64348	7.31418	3	2	0	0	0	8	0
7.22263	5.94778	13	10	3	0	3	13	10
-0.0182356	3.13387	1	1	0	0	0	1	0
6.2483	-1.36747	1	1	0	0	0	6	0
0.0842075	2.32112	2	1	0	0	0	6	0
0.178997	2.91073	1	1	0	0	0	5	0
3.72016	7.28908	2	2	2	0	0	9	0
3.72711	7.33718	1	1	0	0	0	8	0
0.32221	1.98218	1	1	0	0	0	8	0
3.92903	6.77036	2	0	0	0	0	4	0
0.0524793	3.49561	2	1	0	0	0	8	0
0.177347	2.36903	1	2	0	0	0	3	0
0.0354928	2.58348	2	1	0	1	0	30	0
0.184631	2.18744	2	1	0	0	0	10	0
3.58857	7.39344	3	3	1	0	2	17	0
0.0933908	2.43112	4	1	0	0	0	22	0
-0.0552316	2.46147	1	3	0	0	0	5	0
0.0874738	2.4966	3	2	0	0	0	9	0
0.165857	2.26179	3	1	0	0	0	14	0
7.22145	5.9458	9	10	2	0	2	11	10
0.251307	2.74334	3	2	0	0	0	13	0
6.06818	4.06352	1	1	0	0	0	6	0
0.776352	1.83589	2	0	0	0	0	5	0
0.0878283	3.04688	1	1	0	0	0	19	0
0.149964	2.61842	2	1	0	0	1.5	12.5	0
7.20086	5.90827	7	5	0	0	0	11	2
0.0228312	2.43419	2	1	0	0	0	7	0
-0.00453822	2.5768	2	3	0	0	0	3	0
-0.00165219	3.07986	2	2	0	0	0	13	0
0.418301	2.30648	2	1	0	0	0	2	0
3.64652	4.13064	2	10	0	0	2	7	0
0.227738	2.25888	2	1	0	0	0	11	0
0.0868564	2.30364	2	1	0	0	0	9	0
3.63791	7.10006	3	1	0	0	0	17	0
0.1553	2.30198	2	1	0	0	0	7	0
-0.0825463	2.44439	2	1	0	0	0	8	0
0.183034	2.15844	1	0	0	0	0	8	0
6.04979	4.0831	2	1	0	0	0	5	0
0.471651	2.37729	3	1	0	0	3	17	0
0.0945122	2.2866	2	1	0	0	0	5	0
3.76178	7.3008	1	1	0	0	0	4	0
3.64187	7.28298	2	2	0	0	0	3	0
0.164625	2.22748	3	1	0	0	0	20	0
0.0967497	2.46364	1	1	4	0	0	1	0
0.048521	2.62784	1	1	0	0	0	4	0
7.20311	5.91642	5	10	0	0	0	11	10
0.36382	2.31477	2	1	3	0	0	13	0
0.52821	1.99883	3	1	0	0	0	5	0
0.134354	2.132	2	1	0	0	0	10	0
3.92821	7.3294	1	0	1	0	0	2	0
4.81703	-0.280036	1	0	0	0	0	1	0
3.81635	7.21302	2	1	0	0	0	5	0
3.76518	7.43696	1	1	0	0	0	1	0
0.132832	2.93233	3.5	3	0	0	0	2	0
0.882273	1.97683	1	0	0	0	0	4	0
6.07636	4.10675	2	1	0	0	0	14	0
0.0952726	2.1093	1	1	0	0	0	6	0
0.33344	2.15409	2	1	0	0	0	6	0
0.830453	2.33989	1	1	1	0	2	4	0
6.65794	-2.25539	1	0	0	0	0	1	0
0.126928	2.89852	1	1	0	0	0	8	0
1.03879	2.20236	1	0	0	0	0	5	0
4.41295	-0.57334	1	1	0	0	1	2	0
6.01472	4.1252	2	1	0	0	0	5	0
5.61928	-1.62242	1	0	0	0	0	1	0
-0.09102	2.45982	1	0	0	0	0	9	0
4.41665	-0.404972	1	0	0	0	0	2	0
5.34713	-1.54294	1	0	0	0	0	1	0
6.83803	5.22555	2	1	0	0	0	11	0
3.84289	7.16787	2	2	0	0	0	5	0
6.03682	-1.86213	1	1	0	0	0	2	0
1.4749	1.51186	1	1	0	1	0	1	0
6.32358	4.31219	2	1	0	0	0	23	0
0.683484	1.89076	1	0	0	0	0	7	0
0.166933	2.55921	3	1	0	0	0	7	0
0.358736	2.03016	2	1	0	0	0	6	0
4.47542	-0.718311	1	0	0	0	0	2	0
1.74757	1.2823	3	1	0	0	0	11	0
0.219055	2.54993	2	1	0	0	0	8	0
3.75327	7.05677	3	1	0	0	0	10	0
1.35579	2.28919	2	3	0	0	1	6	0
3.7399	7.13205	1	1	5	0	0	1	0
0.230558	2.27949	2	2	0	17	0	17	0
5.26335	-1.44199	0	0	0	2	0	1	0
7.10815	5.7337	3	2	0	0	0	6	0
0.152644	2.39685	2	1	0	0	0	7	0
0.807232	1.69073	2	1	0	0	0	11	0
5.36698	-1.47641	1	1	0	0	0	1	0
7.19784	5.90418	3.5	1	0	0	0	7	1
5.30499	-1.45595	1	1	0	0	0	1	0
3.59022	4.02858	3	3	0	1	3	10	0
3.60326	6.29646	4	1	0	0	0	13	0
4.61053	-0.27046	1	0	0	0	0	4	0
7.21509	5.93562	8	10	2	0	2	24	10
7.22284	5.94967	16	10	4	1	10	25	10
5.39262	-1.2452	1	0	0	0	0	1	0
4.26252	-0.757	1	0	0	0	0	8	0
5.4962	-1.66186	0	0	0	0	0	1	0
0.503184	2.05979	3	0	0	0	0	16	0
7.20769	5.92118	9	5	1	0	1	8	10
6.922	5.383	1	0	0	0	0	1	0
3.52818	3.64207	3	4	0	0	0	13	0
5.57987	-1.71812	0	0	0	0	0	1	0
0.722504	1.81071	1	0	0	0	0	6	0
1.39697	1.47452	3	1	0	0	0	4	0
0.760693	2.10446	1	0	0	0	0	2	0
5.77739	3.20456	0	0	0	0	0	1	0
-0.046036	2.52494	2	5	0	0	0	8	0
0.939015	1.76503	1	1	0	0	0	11	0
5.1725	-1.44246	0	0	0	0	0	1	0
1.93656	1.05897	2	0	0	0	0	5	0
0.433745	1.95066	2	0	0	0	0	7	0
7.04611	5.62372	1	1	0	0	0	2	0
0.284515	2.07104	2	1	0	0	0	8	0
0.445893	1.97742	1	0	0	0	0	13	0
7.22357	5.94796	10	10	2	0	3	9	10
0.602579	1.87857	3	0	0	0	0	12.5	0
0.393995	2.30268	1	1	0	0	0	1	0
0.217439	2.17913	1	0	0	0	0	7	0
7.22071	5.94198	7	10	1	0	2	12	10
-0.0287716	2.5702	1	0	0	0	0	4	0
1.52342	1.03531	1	0	0	0	0	2	0
0.328452	1.93078	1	2	0	0	0	2	0
0.0167975	2.56802	1	1	0	0	0	4	0
0.277403	2.29265	1	4	0	0	0	3	0
-0.0276441	3.01924	1	1	0	0	0	2	0
0.611026	2.02265	2	0	0	0	0	2	0
0.188438	2.3516	3	1	0	0	0	10	0
7.21228	5.93254	8	10	1	0	1	16	10
0.381131	2.13723	2	0	0	0	0	19	0
0.365063	2.00037	2	1	0	0	0	3	0
7.19532	5.89942	2	1	0	0	0	2	1
4.55416	3.90464	3	0	0	0	0	9	0
0.593748	1.97293	2	0	0	0	0	20	0
0.17994	2.02761	1	0	0	0	0	5	0
0.269576	2.36583	1	1	0	0	0	2	0
3.88783	7.14026	2	2	0	0	0	4	0
0.315852	1.98187	0	0	0	0	0	2	0
0.670073	1.69264	1	1	0	0	0	12	0
0.368595	2.17907	0	1	0	0	0	2	0
3.59909	7.44994	4	3	0	0	0	4	0
7.22267	5.94708	10	10	3	1	4	13	10
0.116455	2.53918	2	0	0	0	0	5	0
0.190439	1.94439	1	0	0	0	0	3	0
0.222513	2.8433	2	1	0	0	0	13	0
0.275	2.32877	1	0	0	0	0	3	0
0.388502	2.02791	1	1	0	0	0	3.5	0
0.458524	2.23678	1	0	0	0	0	18	0
0.108849	2.48879	3	4	0	0	0	12	0
1.57104	1.01051	1	0	0	0	0	4	0
3.69191	3.38341	1	1	0	0	0	2	0
7.22284	5.94605	10	10	2	0	2.5	16	10
-0.00864182	2.92182	1	1	0	0	0	8	0
0.018551	2.81733	2	1	0	0	0	13	0
0.32541	1.85539	1	1	0	0	0	14	0
7.223	5.94834	12	10	4	0	4	13	10
7.19604	5.90035	3	2	0	0	0	4	1
0.191885	2.59887	2	1	0	0	0	4	0
-0.0300128	2.40573	1	0	0	0	0	25	0
6.13972	4.1008	1	0	0	0	0	2	0
0.157427	2.02445	1	0	0	0	0	13	0
6.03537	4.05148	1	1	0	0	0	2	0
0.279552	2.05341	1	0	0	0	0	4	0
0.401986	2.15479	3	1	0	0	0	25	0
0.221619	2.33271	2	1	0	0	0	8	0
0.627986	2.11273	2	2	0	0	1	4	0
0.318487	1.87432	1	0	0	0	0	18	0
0.121728	2.9636	1	0	0	0	0	2	0
0.146311	2.42242	2	1	0	0	0	10	0
0.595817	2.07356	2	1	0	0	0	4	0
-0.0178794	2.95506	2	1	0	0	0	11	0
0.879842	1.21555	0	1	0	0	0	2	0
0.239746	2.43477	2	1	0	0	0	19	0
-0.0460411	2.55224	1	2	0	0	0	5	0
0.20251	1.98842	1	1	0	0	0	12	0
0.172775	2.06235	1	0	0	0	0	19.5	0
-0.00690892	2.88824	2	1	0	0	0	4	0
0.453576	2.21764	1	1	0	0	0	10	0
0.420006	2.07179	2	1	0	0	0	14	0
0.365111	1.96864	1	0	0	0	0	8	0
0.453874	2.14088	2	1	0	0	0	8	0
0.0820343	2.67664	1	2	0	0	0	8	0
6.36533	4.39623	1	1	0	0	0	5	0
1.27746	1.57938	1	0	0	0	0	19	0
0.141363	2.07748	2	1	0	0	0	5	0
0.715292	2.037	1	0	0	0	0	12.5	0
-0.0961055	4.09116	1	1	0	0	4	5	0
0.132332	2.95604	2	2	0	0	0	4	0
-0.0284456	2.23541	2	3	0	0	0	14	0
4.41456	2.97401	1	1	0	0	1	2	0
0.118256	2.09297	1	1	0	0	0	2	0
0.140558	2.67392	1	1	0	0	0	4	0
3.81982	7.11729	3	1	0	0	0	20	0
-0.0502679	2.41634	1	1	0	0	0	22	0
6.22	-1.90929	0	0	0	0	0	1	0
0.334968	2.19169	3	0	0	0	0	17	0
0.422018	2.1615	3	1	0	0	0	11	0
0.13806	2.03306	2	1	0	0	0	7	0
0.349534	2.37283	2	1	0	0	0	32	0
0.154452	2.07995	1	0	0	0	0	15	0
3.71584	7.33502	2	3	0	0	1	11	0
0.181101	1.99703	1	1	0	0	0	8	0
3.80492	7.32447	2	2	0	0	0	8	0
3.79347	7.33179	2	3	1.5	0	0	7	0
0.114848	2.54109	2	1	0	0	0	14	0
0.401786	1.81242	1	1	0	0	0	4	0
0.10193	2.33162	1	1	0	0	0	14	0
3.40548	-0.764506	1	0	0	0	0	4	0
0.504785	1.69115	0	0	0	0	0	4	0
1.55714	1.39947	2	1	0	0	0	3	0
-0.0494881	2.36582	1	2	0	0	0	7	0
3.79446	7.31217	1	1	0	0	0	7	0
0.0876581	2.58306	2	2	0	0	0	8	0
0.356008	1.87383	1	1	0	0	0	3	0
0.122234	2.32359	2	3	0	0	0	3	0
-0.0800256	2.41641	2	1	0	0	0	5	0
0.128945	2.46936	2	2	0	0	2	11	0
5.90019	-1.79223	0	0	2	0	0	1	0
0.537764	2.07631	2	1	0	0	0	4	0
0.276579	2.03129	1	1	0	0	0	4	0
0.485431	2.06414	1	1	0	0	0	16	0
0.0743654	2.63467	1	1	0	0	0	5	0
0.298974	2.22281	1	1	0	0	0	3	0
0.519276	2.02442	2	1	0	0	0	7	0
0.202761	2.22885	2	1	0	0	0	14	0
0.269819	2.25866	1	0	0	0	0	14	0
4.16542	6.89398	1	1	0	0	0	2	0
0.403445	1.83215	1	1	0	0	0	5	0
0.24655	2.05229	1	1	0	0	0	6	0
0.414598	2.06884	2	1	0	0	0	9	0
0.0524844	2.09603	2	1	0	0	0	10	0
0.798102	-3.24366	1	1	0	0	0	4	0
0.33276	2.16474	3	1	0	0	0	10	0
0.684504	1.49925	0	0	0	0	0	4	0
0.0944131	2.82915	2	1	0	0	0	4	0
0.278002	2.27808	1	1	1	0	0	18	0
0.477055	2.00823	1	1	0	0	0	11	0
0.314232	2.31421	1	2	0	0	0	4	0
0.667914	1.99725	1	1	0	0	0	2	0
0.183973	2.15943	1	1	0	0	0	5	0
0.337624	2.28426	2	1	0	0	0	6	0
0.508632	1.68714	0	0	0	0	0	3	0
0.154572	2.48591	1	1	1	0	0	2	0
0.15903	2.01483	1	0	0	0	0	6	0
1.23715	2.68104	2	0	0	0	0	7	0
3.83115	3.2901	1	1	0	0	0	2	0
0.506784	1.67715	0	0	0	0	0	1	0
0.618115	1.93851	2	0	0	0	0	16	0
0.134118	2.62019	1	1	0	0	0	2	0
0.166034	2.18341	1	1	0	0	0	22.5	0
0.307498	2.2535	1	2	0	0	0	3	0
0.325403	2.21713	1	2	0	0	0	4	0
0.548941	2.16903	2	1	1	0	0	4	0
0.368052	2.1821	3	2	0	0	0	12	0
0.160235	2.00504	1	0	0	0	0	4	0
0.172454	1.9578	1	0	0	0	0	5	0
0.416814	2.33281	1	1	0	0	0	14	0
0.180811	2.26909	2	1	0	0	0	17	0
1.39163	1.35948	1	1	0	0	0	2	0
-0.051255	2.56917	1	3	0	0	0	3	0
0.299687	2.25176	2	1	0	0	0	6	0
0.212243	1.95389	0	0.5	0	0	0	5	0
0.427336	1.99016	2	1	0	0	0	15	0
0.166901	2.85144	2	1	0	0	0	12	0
0.213655	2.20818	1	1	0	0	0	5	0
0.438358	1.74733	1	0	0	0	0	6	0
0.186504	2.48447	2	1	0	0	0	20	0
0.468832	1.79581	1	1	0	0	0	2	0
3.75146	7.09196	3	2	0	4	1	12	0
0.636262	1.91805	1	1	0	0	0	3	0
0.402636	1.86786	2	1	0	0	0	9	0
0.184235	1.97935	1	2	0	0	0	7	0
0.310879	1.96129	1	2	0	0	0	5.5	0
4.26096	6.82036	1	1	0	0	0	4	0
0.360516	2.41088	3	3	0	0	0	22	0
0.0813908	2.54572	1	0	0	0	0	5	0
0.202418	1.98868	1	0	0	0	0	4.5	0
-0.0215623	2.33658	2	1	0	0	0	16	0
1.35568	1.58683	1	0	0	0	0	5	0
0.577953	2.12666	1	0	0	0	0	5.5	0
0.130571	2.30655	2	2	0	0	0	9	0
0.164245	2.04117	1	1	0	0	0	6	0
0.148593	2.46142	2	0	0	0	0	17	0
0.682567	2.06357	1	0	3	0	0	5	0
3.64361	4.05468	2	2	0	0	2	5	0
3.70233	-0.750997	1	0	0	0	0	4	0
0.267404	2.41892	2	10	0	0	1	7	0
0.276662	2.02443	1	1	0	0	0	5	0
0.317834	1.96069	1	1	0	0	0	7	0
0.132326	2.51885	3	1	0	0	0	7	0
3.78554	7.23956	2	1	0	0	0	5	0
0.237678	1.90437	1	0	0	0	0	2	0
0.372186	2.01931	2	1	0	0	0	12	0
0.66428	2.11379	1	1	1	0	0	2	0
0.723831	1.53507	0	0	0	0	0	2	0
0.553468	1.94088	2	0	0	0	0	14	0
0.36694	2.21016	3	1	0	0	0	12	0
0.369389	1.98901	2	1	0	0	0	10	0
0.23025	2.0341	2	1	0	0	0	9	0
-0.041621	2.49818	2	10	0	0	0	4	0
5.51433	-1.61605	0	0	0	0	0	1	0
0.0499355	2.19716	1	1	0	0	0	3	0
0.399227	1.80093	0	0	0	0	0	1	0
0.14646	2.89471	2	2	0	0	0	9	0
0.0859317	2.21307	1	2	0	0	0	7	0
0.546841	1.68504	1	1	0	0	0	7	0
0.362053	1.88464	1	2	0	0	0	7	0
0.407488	2.11638	3	1	0	0	0	20	0
3.81553	7.32034	2	1	0	0	0	15	0
4.37677	-0.903189	1	0	0	0	0	5	0
0.00650974	2.48808	2	5	0	0	0	10	0
0.256688	2.13253	3	1	0	0	0	14	0
0.307117	1.96798	2	1	0	0	0	9	0
0.123069	2.04022	0	0	0	0	0	2	0
0.195881	2.13545	2	1	0	0	0	29	0
0.396915	1.86783	1	0	0	0	0	10	0
0.0933643	2.1003	1	1	0	0	0	10	0
0.167556	1.97495	1	2	0	0	0	3	0
0.785538	1.67844	2	0	0	0	0	16	0
0.19724	2.18003	1	2	0	0	0	8	0
0.240178	2.04606	2	2	0	0	0	26	0
0.196472	2.00763	1	0	0	0	0	16	0
0.039906	2.47345	2	4	0	0	0	6	0
0.310987	1.9166	2	1	0	0	0	26	0
0.361537	1.9552	1	0	0	0	0	17	0
0.172216	2.51603	3	2	0	0	0	10	0
0.271412	1.98576	1	1	0	0	0	9	0
0.498571	1.77763	2	0	0	0	0	10	0
0.564223	1.84536	1	1	0	0	0	8	0
0.111032	2.51564	1	1	0	0	0	6	0
0.275216	1.99054	2	1	0	0	0	5	0
0.236082	2.32266	2	1	0	0	0	6	0
0.0591421	2.2134	1	1	0	0	0	7	0
0.364008	2.25332	2	3	0	0	0	7	0
0.23767	2.15348	2	1	0	0	0	15	0
-0.0640445	2.51226	0	10	0	0	0	3	0
1.96202	0.215778	1	0	0	0	0	6	0
0.00509537	2.39015	2	3	0	0	0	8	0
0.219251	2.15127	2	1	0	0	0	20	0
0.13797	2.09477	1	1	0	0	0	5	0
-0.0385993	2.3145	2	1	0	0	0	19	0
0.00116825	2.38065	2	1	0	0	0	36	0
0.752031	1.51244	0	0	0	0	0	2	0
2.11012	0.133971	0	0	0	0	0	2	0
0.206509	1.9373	1	0	0	0	0	9	0
0.328453	1.75677	1	0	0	0	0	22	0
2.88593	-0.124167	0	0	0	0	0	1	0
5.37707	-1.59847	0	0	0	0	0	2	0
1.11707	0.984766	0	0	0	0	0	5	0
4.45282	-1.12126	0	0	0	0	0	1	0
3.99852	-0.646001	1	0	0	0	0	1	0
-0.0798153	2.45077	1	0	0	0	0	24	0
0.283355	1.95156	1	0	0	0	0	9	0
0.178345	2.01668	1	1	0	0	0	6	0
5.57224	-1.64263	1	0	0	0	0	1	0
0.94823	1.27976	0	0	0	0	0	4	0
-0.0986379	2.34095	2	1	0	0	0	13	0
-0.0620446	2.37375	3	0	0	0	0	13	0
1.01046	1.11894	0	0	0	0	0	3	0
0.24954	2.15681	2	1	0	0	0	14	0
4.40087	-0.81342	1	0	0	0	0	2	0
-0.0666149	2.40556	2	1	0	0	0	7	0
0.00272012	2.39811	2	0	0	0	0	30	0
-0.105727	2.39422	2	1	0	0	0	28	0
0.0349218	2.328	1	0	0	0	0	19	0
-0.0319483	2.32658	1	0	0	0	0	13	0
-0.0217708	2.42743	2	1	0	0	2	14	0
-0.0874486	2.40133	2	10	0	0	0	4	0
-0.00515106	2.41083	1	2	0	0	0	2	0
-0.118917	2.48325	2	2	0	0	0	4	0
0.0945565	2.29383	1	1	0	0	0	3	0
-0.171352	2.39551	2	1	0	0	0	9	0
0.0665721	2.44522	2	2	0	0	0	7	0
-0.0928525	2.52141	1	1	0	0	0	24.5	0
0.158442	2.29534	1	1	0	0	0	3	0
-0.124967	2.45259	2	2	0	0	0	9	0
0.132696	2.25421	2	2	0	0	0	29	0
0.142931	2.22063	2	1	0	0	0	19	0
-0.0642056	2.39062	1	1	0	0	0	3	0
0.0842485	2.34812	2	1	0	0	0	10	0
-0.0264928	2.52162	2	1	0	0	0	6	0
-0.0745137	2.39466	1	1	0	0	0	2	0
-0.0498648	2.38941	1	1	0	0	0	8	0
-0.08304	2.50249	1	1	0	0	0	4	0
0.046359	2.32777	2	1	0	0	0	3	0
-0.100048	2.3815	1	0	0	0	0	11	0
0.365977	2.20318	2	1	0	0	0	14	0
-0.0760795	2.43457	2	3	0	0	0	13	0
-0.129068	2.4231	1	1	0	0	0	8	0
0.0835916	2.30517	1	1	0	0	0	3	0
4.06712	-0.303816	1	0	0	0	0	5	0
0.407317	2.12568	1	1	0	0	0	3	0
-0.108022	2.41118	1	1	0	0	0	10	0
0.316994	2.05672	2	1	0	0	0	5	0
0.197755	2.2098	2	2	0	0	0	3	0
-0.094262	2.38955	2	1	0	0	0	17	0
-0.0609624	2.58915	1	1	0	0	0	4	0
6.43449	-2.09248	1	0	0	0	0	2	0
0.136436	2.41648	2	2	0	0	0	12	0
0.221694	2.17162	2	1	0	0	0	16	0
0.0923184	2.51184	1	1	0	0	0	2	0
0.799145	1.87652	1	0	0	0	0	6	0
-0.0257446	2.415	2	1	0	0	0	39	0
0.108027	2.4487	2	1	0	0	0	19	0
5.665	-1.61564	1	1	0	0	0	1	0
-0.0348691	2.75607	1	2	0	0	0	16	0
0.0559056	2.29709	1	0	0	0	0	19	0
-0.0559298	2.41239	1	0	0	0	0	33	0
-0.0832056	2.44798	0	1	0	0	0	4	0
0.0148071	2.43514	1	0	0	0	0	16.5	0
1.19228	1.70351	1	1	0	6	2	4	0
-0.0366373	2.60053	1	1	0	0	0	2	0
0.307624	2.07883	1	1	0	0	0	4	0
6.20453	-2.09413	0	0	0	0	0	2	0
5.5717	-1.96225	0	0	0	0	0	1	0
0.355439	2.57394	2	0	0	0	0	42	0
0.282742	2.05676	1	1	0	0	0	4	0
-0.0310644	2.67191	2	2	0	0	0	5	0
-0.0675139	2.4128	1	0	0	0	0	30	0
3.53706	3.83272	3	4	0	1	1	6	0
4.3996	-0.79649	1	0	0	0	0	9	0
0.588033	2.22141	2	0	0	0	0	10	0
0.347666	2.33751	2	0	0	0	0	3	0
0.470115	2.34773	2	1	0	0	0	14	0
3.64544	3.54367	2	1	0	0	0	4	0
0.170787	2.15245	2	0	0	0	0	23	0
0.105661	2.22664	1	1	0	0	0	4	0
0.0559882	2.46712	3	1	0	0	0	9	0
1.75151	0.668028	0	0	0	0	0	4	0
-0.00506832	2.74298	2	1	0	0	0	7	0
0.244182	2.01821	1	1	0	0	0	10	0
0.166059	2.38356	3	2	0	0	0	8	0
0.0160924	2.32758	2	1	0	0	0	9	0
0.178641	2.50887	3	1	0	0	0	14	0
0.510673	2.09263	1	2	0	0	0	8	0
-0.0365991	2.91657	1	4	0	0	0	3	0
-0.0584583	2.4593	2	1	0	0	0	11	0
0.0184446	2.8925	3	1	0	0	0	13	0
4.37115	-0.885962	1	0	0	0	0	4	0
0.284686	2.77982	2	1	0	0	0	12	0
0.374626	2.27634	1	1	0	0	0	23	0
0.446672	2.29019	3	1	0	0	0	8	0
3.66707	7.29474	2	2	0	0	0	17	0
3.55422	3.76353	1.5	2	0	0	0	4	0
0.119364	2.45988	5	1	0	0	0	8	0
0.407308	2.27117	3	1	0	0	0	8	0
0.483391	1.98385	2	0	2	0	0	3	0
-0.0656119	2.43046	2	1	0	0	0	18	0
0.000350682	2.45319	1	2	0	0	0	3	0
0.00569523	2.58504	1	1	0	0	0	6	0
0.179023	2.19576	1	0	0	0	0	6	0
0.417316	2.17673	1	0	0	0	0	14	0
0.366074	2.28721	3	2	0	0	0	14.5	0
0.146998	2.43501	2	2	0	0	0	10	0
0.0829406	2.26455	2	3	0	0	0	10	0
1.32711	1.05375	1	0	0	0	0	3	0
0.320358	2.38198	2	1	0	0	0	7	0
0.0721699	2.54784	3	1	0	0	0	6	0
-0.0447255	2.53299	1	1	0	0	0	3	0
0.175182	2.18928	1	1	0	0	0	11	0
3.51485	3.99417	2	1	0	0	0	15	0
0.673307	2.06816	2	0	0	0	0	27	0
0.241496	2.74293	3	1	0	0	0	13	0
0.470239	2.04897	2	1	0	6	0	5	0
0.181396	2.57619	1	0	0	0	0	8	0
0.293798	2.36719	2	0	0	0	0	20	0
0.153222	2.24834	1	0	0	0	0	11	0
0.620451	2.12349	1	1	0	0	0	7	0
0.358558	2.17023	3	3	0	0	0	17	0
0.222417	2.55327	2	1	0	0	0	7	0
0.0356974	2.65948	2	1	0	0	0	12	0
0.570267	2.15225	1	1	2	0	0	6	0
0.120133	2.58101	2	1.5	0	0	0	6	0
0.431991	2.22668	3	1	0	0	0	4	0
0.130094	2.48116	2	1	0	0	0	15	0
0.324705	2.57402	4	2	0	0	0	9	0
0.421955	2.13541	2	1	0	0	0	10	0
0.00400162	3.33122	1	1	0	0	0	2	0
-0.0121239	2.41057	2	10	0	0	0	18	0
-0.0601883	2.502	1	10	0	0	0	5	0
0.446284	2.28895	2	1	0	0	0	13.5	0
0.0330873	2.58856	2	1	0	0	0	8	0
0.159438	2.66028	2	1	0	0	0	6	0
0.310389	2.84625	2	2	0	0	0	13	0
-0.0316217	3.17453	1	4	0	0	0	5	0
4.15725	-0.689628	2	0	0	0	0	11	0
0.307589	2.05112	0	1	0	0	0	3	0
0.253664	2.3168	1	1	0	0	0	1	0
0.697697	-3.37083	1	1	0	0	0	4	0
0.148172	2.28207	3	4	0	0	0	4	0
3.75517	7.28147	2	3	0	0	0	9	0
0.0873253	3.0402	2	3	0	0	0	8	0
0.0930189	3.24151	2	1	0	0	0	5	0
3.76071	7.30956	3	4	0	0	0	8	0
-0.0385855	2.45627	1	1	0	0	0	6	0
3.67871	7.11897	2	1	0	0	0	10	0
0.400777	2.43988	2	1	0	0	0	11	0
0.168835	2.60822	1	1	0	0	0	9	0
0.242223	2.39515	2	1	1	0	0	14	0
0.502087	2.09184	1	1	0	1	0	4	0
0.0123123	2.9872	2	4	0	0	0	6	0
0.186068	2.77066	3	1	0	0	0	16	0
0.181399	2.4431	2	3	0	0	0	13	0
5.85686	3.86028	2	1	0	0	0	3	0
0.169315	2.48078	1	1	0	0	0	11	0
3.72708	7.10395	3	3	0	0	0	11.5	0
-0.0540111	3.96451	2	2	0	0	0	10	0
0.145253	2.47593	2	1	0	0	0	11	0
0.00956068	3.09517	2	4	0	0	0	8	0
0.235043	2.35184	3	1	0	0	0	28	0
0.32369	2.33136	2	2	0	0	0	4	0
0.207213	2.18961	2	1	0	0	0	14	0
0.234038	2.27321	2	1	0	0	0	16	0
0.429218	2.23329	2	1	0	0	0	8	0
0.0424206	2.43304	2	1	0	0	0	27.5	0
0.495651	2.2672	2	1	0	0	0	6.5	0
0.0429845	3.17087	1	2	0	0	0	10	0
0.388563	2.44076	3	2	0	0	0	16	0
0.229178	2.58191	2	0	0	0	0	3	0
0.460679	2.45574	3	2	0	0	1	15	0
0.0231567	2.54518	1	1	0	0	0	4	0
0.151212	2.62093	1	1	0	0	0	13	0
0.0189603	3.01286	3	1	0	0	0	10	0
0.22601	2.67862	2	1	0	0	0	14	0
0.186991	2.67231	2	3	0	0	0	11	0
0.441985	2.31466	2	1	0	0	0	5	0
0.832401	2.06339	2	0	0	0	0	2	0
0.21454	2.39145	2	2	3	0	0	7	0
3.40648	7.53477	4	3	0	0	1	8.5	0
0.0423186	2.55262	2	3	0	0	3	9	1
3.57309	4.14671	3	1	0	0	10	23	0
3.60516	7.23608	2	1	0	0	0	7	0
0.118252	2.48146	3	2	0	0	0	23	0
0.522835	2.11376	3	2	0	0	0	7	0
1.81971	1.32292	1	0	0	0	0	8	0
3.75098	7.26339	2	2	0	0	1	13	0
0.238627	2.56768	1	1	0	0	0	5	0
0.198096	2.54049	2	1	0	0	0	8	0
3.54344	3.88572	3	2	0	0	2	3	0
0.409774	2.1684	2	0	0	0	0.5	8	0
0.34959	2.25481	1	0	0	0	0	26	0
0.0758702	2.90285	2	1	0	0	0	7	0
0.688687	1.97615	1	0	0	0	0	4.5	0
0.326082	2.3722	2	1	0	0	0	6	0
0.354361	2.34943	2	1	0	0	0	8	0
0.191847	2.40945	3	1	0	0	0	8	0
0.231305	2.38082	2	1	1	0	0	7	0
0.211302	2.32589	2	1	0	0	0	24	0
1.62981	3.3585	4	1	0	0	0	5	0
0.269817	2.36703	1	1	0	0	0	4	0
0.202573	2.58198	1	1	0	0	0	6	0
4.31496	4.80026	2	2	0	0	10	4	0
3.64679	4.31649	3	3	0	5	10	3	0
1.70066	1.27242	2	1	0	0	0	6	0
2.68148	2.6739	2	1	0	0	0	4	0
3.82436	7.15266	2	1	0	10	0	6	0
1.13773	1.85879	2	1	0	0	0	3	0
0.419512	2.55096	3	1	0	0	0	16	0
3.7045	7.30492	3	3	0	0	1	6	0
3.76582	7.24471	2	3	0	0	0	13	0
0.193643	2.15341	1	0.5	0	7.5	0	8.5	0
0.427798	2.37031	2	1	0	0	0	18.5	0
0.289841	2.61567	3	2	0	0	0	6	0
3.32523	7.72054	1	0	0	0	0	8	0
0.178144	2.58942	2	1	0	0	0	13	0
1.80835	1.30022	1	0	0	0	0	7	0
0.513757	2.21541	2	1	0	7	0	5	0
0.491058	2.12567	2	1	0	0	0	4	0
-0.0410229	3.15256	1	3	0	0	0	3	0
3.79534	7.14701	3	2	0	0	0	15	0
2.39942	0.66973	1	0	0	0	0	1	0
0.272092	2.30106	2	1	0	0	0	8	0
6.11547	-1.62351	0	0	0	0	0	1	0
0.0790582	3.19766	2	1	0	0	0	4	0
0.380806	2.42655	3	3	0	0	0	8	0
3.91534	4.27244	2	3	0	0	2	2	0
0.463304	2.26213	1	2	0	0	0	3	0
5.85314	-1.88581	1	1	0	0	0	3	0
5.59634	-0.484861	0	0	0	0	0	0.5	0
0.380789	2.226	3	2	0	0	0	6	0
0.597265	2.22589	3	1	0	0	0	16	0
1.15188	1.86657	1	0	0	0	0	2	0
0.205533	2.65756	3	2	0	0	0	26	0
0.294046	2.19831	2	2	0	0	0	8	0
0.337666	2.31474	1	1	0	0	0	8	0
1.45428	1.50196	2	1	0	0	0	8	0
3.60126	4.0506	3	2	0	0	1	9	0
0.568754	2.02372	2	1	0	0	0	11.5	0
0.507734	2.12231	2	1	0	0	0	8	0
0.112959	2.86823	1	2	0	0	0	3	0
1.7086	0.747551	1	1	0	0	0	3	0
3.68528	7.33505	2	2	0	0	0	11	0
0.142469	2.74144	2	3	0	0	0	12	0
2.19431	0.578681	1	1	0	0	0	1.5	0
0.35944	1.93763	1	1	0	0	0	1	0
2.06271	1.08212	1	1	0	0	0	2	0
3.843	7.22687	2	2	0	0	0	5	0
0.284776	2.0594	1	0	0	5	0	3	0
3.63489	3.51234	3	2	0	0	0	4	0
-0.00239689	2.54526	1	0	0	0	0	5	0
4.21927	3.90406	2	1	0	0	0	12	0
0.430783	2.07001	2	1	0	0	0	10	0
0.306849	2.00643	1	0	0	0	0	3	0
3.80673	7.25967	2	2	0	0	0	4	0
0.504176	2.01363	1	0	0	0	0	6	0
0.514747	2.45983	3	3	0	0	1	10	0
0.432566	2.19081	2	1	0	0	0	5	0
3.71856	4.20512	2	3	0	0	3	2	0
3.49481	4.05547	4	1	0	0	0	13	0
3.68769	7.32668	3	3	1	0	1	4	0
3.91206	6.67682	2	2	0	0	1	5	0
6.07613	9.5522	1	10	0	0	0	2	0
0.726758	2.02737	3	1	0	0	0	7	0
2.46454	0.647351	2	1	0	0	0	2	0
0.543161	2.07629	2	1	0	1	0	14	0
-0.0155884	2.6963	1	0	0	0	0	38	0
0.394822	2.14043	1	0	0	0	0	18	0
0.98338	1.7862	2	0	1	0	0	7	0
2.77539	0.378793	1	0	0	0	0	1	0
3.7256	7.3963	3	2	1	0	0	9	0
1.75886	0.867431	1	0	0	0	0	4	0
3.93721	6.97376	3	2	0	0	0	10	0
0.434829	2.04057	1	0	0	0	0	1.5	0
0.326844	2.25398	1	0	0	0	0	4	0
1.95305	2.28726	2	1	0	0	0	3	0
0.316298	2.75763	2	1	0	0	0	4	0
1.06459	1.58852	2	0	0	0	0	5	0
3.71215	7.24862	3	1	0	0	0	3	0
0.691891	1.83927	1	0	0	0	0	20	0
0.291153	2.25138	3	1	0	0	0	26.5	0
0.448626	2.18146	2	1	0	0	0	7	0
1.97846	0.547931	1	0	0	0	0	6	0
1.10036	1.35986	1	1	0	0	0	3	0
0.322484	2.25	1	1	0	0	0	9	0
0.868455	2.03539	1	1	0	0	0	5	0
1.68904	0.980252	1	0	0	0	0	6	0
1.62218	1.37187	2	1	0	0	0	3	0
0.350367	2.27123	3	1	0	0	0	13	0
3.98328	3.58449	3	1	0	0	1	5	0
0.177596	2.81428	2	5	0	0	0	5	0
1.06054	2.2505	1	0	0	0	0	4	0
0.469223	1.95486	1	1	0	0	0	2	0
3.70432	3.66353	1	2	0	0	1	10	0
1.74613	1.04225	1	0	0	0	0	10	0
0.0445845	2.76225	2	2	0	0	0	3	0
1.61687	1.48204	1	0	0	0	0	5	0
1.49393	1.41456	2	0	0	0	0	13.5	0
2.34591	-0.751699	1	0	0	0	0	11	0
6.6196	-2.25542	0	0	0	0	0	0	0
1.79501	1.25737	3	0	0	0	0	18	0
0.180258	2.22273	2	2	0	0	0	24	0
0.678321	1.94438	1	1	0	0	0	4	0
0.628591	2.24258	3	0	0	0	0	33	0
3.93376	6.83011	1	2	1	0	0	2	0
0.440824	2.30086	2	1	0	0	0	8	0
3.77103	6.9867	2	0	0	0	0	24.5	0
4.15402	4.57291	3	0	0	10	1	9	0
0.135475	2.36246	2	3	0	13	0	14	0
0.0818323	2.4632	2	1	0	0	0	16	0
0.548221	2.08987	2	0	0	0	0	36	0
0.501706	2.04066	3	1	0	1	0	4	0
0.355929	2.20381	1	1	0	0	0	5	0
3.26115	6.74242	4	3	0	0	2	7	0
0.565854	1.93155	2	3	0	0	0	4	0
-0.00770478	3.166	2	2	0	0	0	8	0
4.36434	3.04345	1	1	0	0	1	3	0
2.02414	0.216743	0	0	0	0	0	2	0
0.0339033	2.59147	2	2	0	0	0	10	0
0.194108	2.37682	3	1	0	0	0	10	0
2.09151	1.40473	1	0	0	0	0	1	0
0.0171391	2.7642	2	2	0	0	0	7	0
0.208546	2.8546	1	1	0	0	0	9	0
0.0422824	-2.06574	0	0	0	0	0	0	0
0.212548	2.33287	2	1	0	0	0	19	0
0.0538045	2.35219	1	1	0	0	0	2	0
0.794814	1.96757	2	1	0	0	0	8	0
0.373376	2.0354	2	2	0	0	0	9	0
-0.72336	-1.33587	0	0	0	1	0	0	0
3.00446	-0.815137	1	0	0	0	0	2	0
0.247108	2.2738	1	1	0	0	0	4	0
0.170507	2.25311	1	2	1	0	0	2	0
0.302564	2.50584	4	1	0	0	0	31	0
0.0347359	3.18443	2	1	0	0	0	26	0
6.0393	-1.47664	0	0	0	0	0	1	0
-0.0075282	3.26165	2	1	0	0	0	10	0
7.65216	-6.13344	0	0	0	1	0	0	0
4.17321	-0.52328	2	1	0	0	0	17	0
-0.0578044	2.51016	1	1	0	0	0	16	0
2.75644	-5.32849	0	0	0	0	1	1	1
0.55492	2.04149	1	0	0	0	0	15	0
0.884518	1.89838	1	0	0	0	0	14	0
0.960774	1.33276	0	1	0	0	0	1	0
6.3697	-2.195	0	0	0	0	0	1	0
0.719727	1.92587	2	1	0	0	0	3	0
0.206912	2.317	2	3	0	0	0	15	0
2.10486	1.48909	1	0	0	0	0	4	0
4.00476	-0.573678	1	0	0	0	0	2	0
0.300138	2.16348	2	1	0	0	0	6	0
0.134724	2.42664	2	1	0	0	0	21	0
5.09614	-1.16077	0	0	0	0	0	2	0
0.160624	2.03986	1	0	0	0	0	2	0
4.05143	6.72644	1	1	0	0	0	7	0
0.167132	2.46178	3	1	0	0	0	24	0
-0.878522	-1.45157	0	0	0	0	0	0	0
0.584076	2.10028	1	1	0	0	0	5	0
0.173187	2.38703	1	1	0	0	0	5	0
0.312145	2.26455	3	1	0	0	0	8	0
0.301255	2.04518	1	1	0	0	0	4	0
4.75841	-0.909041	1	0	0	0	0	2	0
0.641712	1.96565	1	2	0	0	0	1	0
5.65673	-1.81941	0	0	0	0	0	1	0
5.82142	-1.65794	0	0	0	0	0	2	0
1.42752	1.4795	2	1	0	3	0	11	0
0.203628	2.59273	1	0	0	0	0	6	0
3.63207	-0.770359	1	0	0	0	0	2	0
0.61123	2.20098	2	1	0	0	0	14.5	0
0.204943	2.17303	2	1	0	0	0	19	0
0.0136272	2.3876	1	1	0	0	0	7	0
0.231304	2.42974	3	1	0	0	0	10	0
3.18571	4.86446	4	2	0	0	10	29.5	0
0.102708	2.26537	2	1	0	0	0	8	0
-0.864566	-1.20334	2	0	0	1	0	1	0
5.46847	-1.59222	1	0	0	0	0	1	0
-0.767209	-1.16232	0	0	0	2	0	1	0
5.62333	-1.61413	0	0	0	1	0	1	0
0.534117	2.06108	3	1	0	0	1	4	0
0.18896	2.37493	0	1	0	0	0	2	0
0.190359	2.18057	2	1	0	0	0	10	0
-0.763339	-1.13869	0	0	0	0	0	1	0
0.0174486	2.35306	2.5	1	0	0	0	12	0
1.26725	1.71656	1	0	0	0	0	6	0
-0.0657669	2.64321	1	5	0	0	0	8	0
0.522605	2.12634	2	1	0	0	0	18	0
-1.04745	-0.04035	0	0	0	0	0	7	0
0.503401	2.06058	2	1	0	0	0	10	0
0.184733	2.17429	1	0	0	0	0	18	0
5.00984	-1.10795	1	1	0	0	0	2	0
-0.781734	-1.1526	1	0	0	0	0	0	0
0.312463	2.36492	3	1	0	0	0	11	0
0.445283	-3.53258	1	0	0	0	0	1	0
0.117418	2.53594	2	1	0	0	0	19	0
-0.711473	-1.18032	0	0	0	0	0	0	0
0.151515	2.3602	4	3	0	0	0	20.5	0
-0.920243	-1.32034	0	0	0	0	0	1	0
1.45961	1.244	2	2	0	0	0	4	0
1.13856	0.915575	1	0	0	1	0	4	0
0.093677	2.51672	2	1	0	0	0	14	0
5.25205	-1.21236	1	1	0	0	0	1	0
0.0863469	2.39312	3	2	0	0	0	12	0
-0.802054	-1.14719	1	0	0	1	0	3	0
0.151807	2.58392	2	1	0	0	0	19.5	0
0.032848	-3.73214	1	0	0	0	0	1	0
5.07226	-1.23018	0	0	0	0	0	1	0
-0.783261	-1.14858	1	0	0	0	0	2	0
-0.804209	-1.02789	0	0	0	5	0	0	0
-0.0171556	2.36001	2	3	0	0	0	7	0
7.64111	-6.10909	0	0	0	0	0	1	0
0.532984	-3.53561	1	0	0	0	0	1	0
-0.0300631	2.7287	2	2	0	0	0	9	0
6.12044	-1.9498	1	0	0	0	0	1	0
-0.939582	-1.26249	1	0	0	0	0	2	0
0.431151	-3.5407	1	0	0	1	0	1	0
-0.0498805	2.63629	1	5	0	0	0	5	0
-1.31084	0.227042	1	1	0	1	0	1	0
0.495759	2.17087	2	1	0	0	0	15	0
2.78437	-4.71626	1	1	0	0	0	4	0
7.55686	-6.05785	1	1	0	0	0	5	0
0.224547	2.16449	3	5	0	0	0	7	0
5.07223	-1.25076	1	1	0	0	0	1	0
6.43311	-2.23783	0	0	0	0	0	1	0
4.46472	-0.609849	1	0	0	0	0	2	0
0.487492	1.76737	3	0	0	0	0	5	0
0.385313	2.18147	2	1	0	0	0	12	0
7.37961	-2.15778	0	0	0	0	0	1	0
-0.00775896	2.4008	1	1	0	0	0	15	0
-0.784491	-1.18711	1	0	0	0	0	1	0
0.0596872	2.29672	2	1	0	0	0	10	0
0.262441	2.15213	4	1	0	0	0	17	0
6.51479	-2.22206	1	0	0	0	0	1	0
7.62981	-6.10908	1	0	0	0	0	1	0
5.64036	-1.93841	1	1	0	0	0	1	0
4.05992	-0.633834	1	0	0	0	0	11.5	0
0.31917	1.73137	2	0	0	0	0	10	0
0.0906753	2.39806	2	1	0	0	0	21	0
5.73788	-1.72067	1	1	0	0	0	3	0
7.60921	-6.08348	1	0	0	0	0	2	0
-0.797508	-1.23017	1	0	0	0	0	1	0
0.322511	1.98886	2	1	0	0	0	21	0
7.3747	-2.27337	0	0	0	0	0	1	0
0.135668	2.21393	3	1	0	0	0	7	0
-0.0802936	2.54242	1	10	0	0	0	2	0
0.37129	2.14598	2	2	0	0	0	6	0
-0.505504	-1.00131	0	0	0	0	0	1	0
0.0960828	2.31622	2	1	0	0	0	14	0
4.05447	-0.897322	0	0	0	0	0	2	0
0.323207	2.45008	3	5	0	0	1	13	0
0.1358	2.11134	2	5	0	0	0	7	0
0.169128	2.31779	4	1	0	0	0	27.5	0
0.0269448	2.36848	2	1	0	0	0	18	0
0.13269	2.13484	1	1	0	0	0	6	0
0.334918	2.12029	2	1	0	0	0	3	0
2.46386	-4.24091	2	0	0	0	0	9	0
7.69268	-6.16404	1	0	0	0	0	1	0
0.0909701	2.18817	3	4	0	0	0	5	0
0.748048	1.54388	2	0	0	0	0	13	0
-0.609147	-1.24322	0	0	0	0	0	1	0
0.244968	1.96479	1	1	0	0	0	4	0
2.73399	-4.57029	1	0	0	0	0	2.5	0
4.30615	-0.961057	0	0	0	0	0	2	0
2.49925	-4.24848	1	0	0	0	0	6.5	0
3.86059	4.27542	3	10	0	12	5	12	0
0.268174	2.23299	2	2	0	0	0	29	0
0.457975	2.23835	4	3	0	0	0	19	0
-0.544197	-1.22943	0	0	0	0	0	0	0
3.39082	-0.695943	1	0	0	0	0	3	0
0.359054	2.01335	1	0	0	0	0	19	0
5.8081	-1.71631	0	0	0	0	0	1	0
0.167348	1.99657	1	0	0	0	0	11	0
4.19805	-1.09043	0	0	0	0	0	1	0
-0.0783014	2.3677	1	1	0	0	0	5	0
-0.0888479	2.428	2	1	0	0	0	19	0
-0.0083077	2.89101	2	0	0	0	0	55	0
1.1318	1.03901	0	0	0	0	0	5	0
5.1691	-1.56713	1	0	0	0	0	4	0
-0.003916	2.26492	1	0	0	0	0	12	0
-0.101136	2.38229	2	1	0	0	0	14	0
-0.0977125	2.38314	2	1	0	0	0	21	0
-0.0632242	2.34491	1	1	0	0	0	5	0
0.197609	1.95917	0	0	0	0	0	12	0
0.284503	1.9064	1	3	0	0	0	11	0
-0.115748	2.44326	2	1	0	0	0	27	0
-0.087169	2.37549	1	1	0	0	0	30.5	0
2.43414	-1.21309	0	0	0	0	0	0	0
0.336101	1.85492	1	0	0	0	0	9	0
-0.112427	2.4245	1	1	0	0	0	9	0
0.23333	1.96246	1	3	0	0	0	9	0
-0.10263	2.39522	2	0	0	0	0	13	0
4.51285	-0.810465	0	0	0	0	0	9	0
2.22315	-0.691361	0	0	0	0	0	10	0
2.18233	0.784803	0	0	0	0	0	2	0
-0.069596	2.43166	2	2	0	0	0	18	0
4.42734	-0.793118	1	0	0	0	0	8	0
0.056175	2.35006	1	0	0	0	0	16	0
0.0682666	2.51201	2	10	0	0	1	9	0
0.278244	1.92287	1	0	0	0	0	10	0
1.58712	3.24881	2	0	0	0	0	9	0
1.51517	1.32809	1	0	0	0	0	6	0
0.183366	1.99175	1	0	0	0	0	12	0
-0.11371	2.40668	2	1	0	0	0	19	0
3.2349	-0.847252	0	0	0	0	0	2	0
0.305794	1.90316	1	0	0	0	0	8	0
0.0887565	2.30568	1	1	0	0	0	11	0
0.195488	1.97234	1	0	0	0	0	9	0
2.86502	-0.0318526	0	0	0	0	0	2	0
0.318874	2.46187	3	0	0	0	0	63	0
7.71565	-6.17976	0	0	0	0	0	2	0
5.19	-1.47538	0	0	0	0	0	1	0
0.42439	1.66489	0	1	0	0	0	1	0
7.81002	-6.262	1	0	0	0	0	2	0
-0.737691	-1.26414	0	0	0	0	0	0	0
4.27698	-0.941648	1	0	0	0	0	1	0
0.0976118	2.17079	1	0	0	0	0	17	0
7.59441	-6.06641	0	0	0	0	0	1	0
7.79383	-6.24956	1	0	0	0	0	1	0
7.66876	-6.12949	0	0	0	0	0	1	0
0.397226	2.02095	1	0	0	0	0	5	0
7.56152	-6.04751	1	0	0	0	0	4	0
7.60301	-6.11165	1	1	0	0	0	1	0
0.255299	2.0862	1	0	0	0	0	4	0
0.315495	3.07178	2	1	0	0	0	75	0
0.109514	2.31072	1	0	0	0	0	13	0
7.92428	-6.36553	0	0	0	0	0	2	0
3.65494	2.17109	0	0	0	0	0	2	0
7.81091	-6.26745	0	0	0	0	0	1	0
0.281985	3.03952	2	0	0	0	0	85	0
7.63378	-6.10365	0	0	0	0	0	1	0
-0.0641922	2.47247	1	4	0	0	0	2	0
7.66548	-6.12639	0	0	0	0	0	0	0
0.387835	2.28158	2	2	0	0	1	4	0
[truncated: 180,491 more rows]

## Sheet: source_data_Figure_4i
	value	group
1	3.54	Non-progressors
2	3.64944	Non-progressors
3	4.38532	Non-progressors
4	4.00529	Non-progressors
5	4	Non-progressors
6	4.21939	Non-progressors
7	3.72182	Non-progressors
8	3.96045	Non-progressors
9	3.82329	Non-progressors
10	3.77368	Non-progressors
11	4.15	Non-progressors
12	3.81122	Non-progressors
13	3.90551	Non-progressors
14	3.55221	Non-progressors
15	5.32432	Non-progressors
16	3.78087	Non-progressors
17	3.75186	Non-progressors
18	3.95515	Non-progressors
19	3.77918	Non-progressors
20	3.72301	Non-progressors
21	3.71042	Non-progressors
22	3.61027	Non-progressors
23	3.58682	Non-progressors
24	3.6374	Non-progressors
25	3.53257	Non-progressors
26	3.82604	Non-progressors
27	3.77504	Non-progressors
28	4.0058	Non-progressors
29	3.73252	Non-progressors
30	3.94558	Non-progressors
31	3.75251	Non-progressors
32	3.70905	Non-progressors
33	3.63647	Non-progressors
34	3.65257	Non-progressors
35	3.79149	Non-progressors
36	3.99098	Non-progressors
37	3.6904	Non-progressors
38	3.75144	Non-progressors
39	3.79693	Non-progressors
40	3.91976	Non-progressors
41	3.67739	Progressors
42	3.77971	Progressors
43	3.6239	Progressors
44	3.56757	Progressors
45	3.92303	Progressors
46	3.55035	Progressors
47	3.66243	Progressors
48	4.14506	Progressors
49	3.86486	Progressors
50	3.71575	Progressors
51	3.66438	Progressors
52	4.37298	Progressors
53	3.54633	Progressors
54	3.81936	Progressors
55	3.90578	Progressors
56	3.7705	Progressors
57	3.65349	Progressors
58	3.78502	Progressors
59	3.6665	Progressors
60	3.5378	Progressors
61	3.78983	Progressors
62	3	Progressors
63	3.68467	Progressors
64	3.50571	Progressors
65	3.72807	Progressors
66	3.82042	Progressors
67	3.65877	Progressors
68	3.44485	Progressors
69	3.61687	Progressors
70	3.80634	Progressors
71	3.83939	Progressors
72	4.05184	Progressors
73	3.905	Progressors
74	3.83735	Progressors
75	4.13198	Progressors
76	3.65275	Progressors
77	3.81864	Progressors

## Sheet: source_data_Figure_4j
	value	group
1	3.75	Non-progressors
2	3.73429	Non-progressors
3	4.13944	Non-progressors
4	4.07597	Non-progressors
5	5	Non-progressors
6	3.8021	Non-progressors
7	3.5	Non-progressors
8	3.86077	Non-progressors
9	3.6628	Non-progressors
10	3.73581	Non-progressors
11	3.67431	Non-progressors
12	3.82424	Non-progressors
13	3.88974	Non-progressors
14	3.84977	Non-progressors
15	4.22222	Non-progressors
16	3.743	Non-progressors
17	3.75878	Non-progressors
18	3.81161	Non-progressors
19	3.61749	Non-progressors
20	3.77714	Non-progressors
21	3.95567	Non-progressors
22	3.5451	Non-progressors
23	3.68529	Non-progressors
24	3.76688	Non-progressors
25	3.84653	Non-progressors
26	3.6938	Non-progressors
27	3.80252	Non-progressors
28	3.89994	Non-progressors
29	3.73289	Non-progressors
30	3.88748	Non-progressors
31	3.7069	Non-progressors
32	3.76859	Non-progressors
33	3.60462	Non-progressors
34	3.67742	Non-progressors
35	3.75788	Non-progressors
36	4.06227	Non-progressors
37	3.80667	Non-progressors
38	3.72758	Non-progressors
39	3.71205	Non-progressors
40	3.79396	Non-progressors
41	3.66279	Progressors
42	3.79591	Progressors
43	3.75337	Progressors
44	3.68983	Progressors
45	3.69828	Progressors
46	3.60337	Progressors
47	3.70658	Progressors
48	4.01933	Progressors
49	3.69601	Progressors
50	3.77866	Progressors
51	3.77081	Progressors
52	3.89058	Progressors
53	3.90302	Progressors
54	3.82609	Progressors
55	3.6622	Progressors
56	3.73934	Progressors
57	3.84023	Progressors
58	3.81423	Progressors
59	3.75121	Progressors
60	3.41768	Progressors
61	4.18359	Progressors
62	3	Progressors
63	3.67581	Progressors
64	3.63045	Progressors
65	3.87804	Progressors
66	3.82615	Progressors
67	3.56034	Progressors
68	3.84597	Progressors
69	3.68857	Progressors
70	3.76627	Progressors
71	3.69268	Progressors
72	3.81844	Progressors
73	3.84375	Progressors
74	3.79367	Progressors
75	3.77778	Progressors
76	3.74423	Progressors
77	3.58065	Progressors
