# Supplementary material for: Spatial signatures for predicting immunotherapy outcomes using multi-omics in non-small cell lung cancer
Source: Nat Genet. 2025 Oct 10;57(10):2482–93. doi: 10.1038/s41588-025-02351-7 (PMC12513832; doi:10.1038/s41588-025-02351-7)
Supplement: Supplementary file 9 — Source data for Fig. 5b,c. [file 41588_2025_2351_MOESM9_ESM.xlsx]

## Sheet: source_data_Figure_5b
	B.cells.naive	B.cells.memory	Plasma.cells	T.cells.CD8	T.cells.CD4.naive	T.cells.CD4.memory.resting	T.cells.CD4.memory.activated	T.cells.follicular.helper	T.cells.regulatory.Tregs	T.cells.gamma.delta	NK.cells.resting	NK.cells.activated	Monocytes	Macrophages.M0	Macrophages.M1	Macrophages.M2	Dendritic.cells.resting	Dendritic.cells.activated	Mast.cells.resting	Mast.cells.activated	Eosinophils	Neutrophils
Not_Progressed	0.15199	0	0.427314	0.140792	0	0	0	0.087538	0	0	0	0.062447	0	0.011029	0	0.005949	0	0.031728	0.05609	0	0.025124	0
Not_Progressed	0	0.10947	0.028811	0.473013	0	0	0	0.096653	0	0	0	0	0	0.004881	0.09611	0	0.067353	0.00921	0	0.031699	0.025164	0.057635
Not_Progressed	0	0.258717	0	0.262061	0	0	0	0	0.082761	0	0	0.069779	0.124749	0.021352	0	0.00235	0	0.003945	0.149884	0	0.024401	0
Not_Progressed	0	0.201745	0	0.351708	0	0	0	0.047062	0	0	0	0.07596	0	0	0.096461	0.052849	0.073243	0	0.09887	0	0	0.002102
Not_Progressed	0	0.295715	0	0.40849	0	0	0	0.009532	0	0	0	0.05716	0	0	0	0	0.018786	0.057949	0	0.089556	0	0.062813
Not_Progressed	0	0.089744	0	0.427686	0	0	0	0.03801	0	0	0	0.178984	0	0.027074	0	0	0.070956	0.031656	0	0.135889	0	0
Not_Progressed	0.160331	0	0.535511	0.14033	0	0	0.035798	0.031431	0	0.054695	0	0	0	0.00956	0.013467	0	0.010608	0	0.004118	0	0	0.004151
Not_Progressed	0.219562	0	0.388475	0.103744	0	0	0.05435	0	0	0.106596	0	0	0	0.00767	0.02051	0	0.055276	0	0.007022	0	0.036794	0
Not_Progressed	0.122734	0	0.291459	0.091989	0	0.191295	0	0.087167	0	0	0	0.023316	0.020398	0.039301	0.033949	0.017909	0	0.015906	0.054961	0	0.009617	0
Not_Progressed	0.05288	0	0.44205	0.049506	0	0.037841	0	0.013365	0.033599	0.086895	0	0	0	0.016741	0.044406	0.087276	0.071589	0	0	0.015599	0.048254	0
Not_Progressed	0	0.229281	0	0.145039	0.194409	0	0	0.14934	0	0	0	0.133483	0.004702	0	0.031805	0	0.028713	0.048319	0	0.03491	0	0
Not_Progressed	0	0.255135	0	0.400205	0	0	0.002005	0.024111	0	0	0	0.019032	0	0	0.007473	0	0.177955	0	0.08867	0	0	0.025413
Not_Progressed	0.0100996	0.044375	0	0.115128	0	0	0	0	0.053137	0	0.063729	0	0	0	0	0	0.061263	0	0.623121	0.029146	0	0
Not_Progressed	0.225231	0	0.181401	0.157027	0	0.031568	0	0.142942	0	0	0	0.074607	0	0	0.056755	0.017291	0.038367	0	0.07481	0	0	0
Not_Progressed	0	0.110687	0.212522	0.008564	0	0.081589	0.056933	0.075007	0	0.016494	0	0	0	0	0.068428	0.128997	0.18957	0	0	0.038417	0.012791	0
Not_Progressed	0	0.28657	0.063857	0.385627	0	0	0	0.095808	0	0	0	0.052105	0	0	0.029157	0.045524	0.02629	0	0.003039	0	0.012023	0
Not_Progressed	0.0422787	0	0.001529	0.30982	0	0	0.043306	0.017925	0.099657	0	0.054223	0	0	0.019007	0.053999	0	0.09217	0	0	0.130955	0.133114	0.002018
Not_Progressed	0	0.241522	0	0.045293	0.003979	0	0	0.236046	0	0	0	0.142322	0	0.238178	0	0.018093	0	0	0	0.074567	0	0
Not_Progressed	0	0.155799	0	0.070641	0	0.016724	0	0.123251	0	0	0	0.117114	0	0.142026	0.018256	0.135509	0.041132	0	0	0.179549	0	0
Not_Progressed	0	0.03656	0	0.320234	0	0	0.057597	0.102572	0	0	0	0.082014	0	0	0.080721	0	0.191513	0	0	0.022213	0.029174	0.077403
Not_Progressed	0	0.267841	0.011577	0.407081	0	0	0	0.139055	0	0	0	0	0	0.087125	0.024487	0	0	0.017443	0	0.038553	0	0.006839
Not_Progressed	0	0.139109	0.092236	0.267772	0	0	0	0.139723	0	0	0	0.090067	0.037245	0.021464	0	0	0.002938	0.146562	0.062885	0	0	0
Not_Progressed	0	0.163354	0.165107	0.295425	0	0	0	0	0.003355	0	0.039355	0	0	0	0.036383	0	0.037928	0	0	0.11479	0.144304	0
Not_Progressed	0.221172	0	0.060141	0.062004	0.035098	0	0	0.056106	0	0	0.256569	0	0.04784	0	0.065449	0	0.062141	0	0	0.119691	0	0.01379
Not_Progressed	0	0.211211	0.118194	0.305133	0	0	0.007749	0.004012	0.120358	0	0.037996	0	0	0.007651	0.032863	0.020222	0.003756	0	0.076908	0	0.053947	0
Not_Progressed	0	0.261698	0.008112	0.131433	0	0	0.022864	0	0.058009	0	0.212911	0	0.041708	0.016881	0.055993	0.038853	0.031693	0	0.10183	0	0.018014	0
Not_Progressed	0	0.162519	0.300164	0.122934	0	0.010919	0	0	0.003984	0	0.086717	0	0.028002	0.031936	0.03206	0	0	0	0.050347	0.161832	0	0.008585
Not_Progressed	0	0.18794	0.115635	0.028263	0	0.120654	0.072254	0.05663	0	0	0.061219	0	0	0.055975	0.054582	0.029848	0.04214	0	0.126781	0	0.048079	0
Not_Progressed	0	0.181442	0	0.060642	0	0	0	0	0.08488	0	0.136516	0	0.033298	0	0.071798	0.244337	0.127854	0	0.059233	0	0	0
Not_Progressed	0	0.28492	0.253489	0.142847	0	0	0	0.01625	0.054321	0	0.004538	0.031205	0.002752	0.002837	0.024854	0	0	0	0.181303	0	0.000684	0
Not_Progressed	0	0.057201	0	0.086902	0	0.228679	0	0.017715	0.085971	0	0.051243	0.025712	0.042516	0.157682	0.013727	0.153535	0	0.011929	0	0.067188	0	0
Not_Progressed	0	0.066038	0.016161	0.109593	0	0.070659	0	0	0.074427	0	0	0.100354	0.045485	0.148861	0.016483	0.21974	0	0	0	0.1322	0	0
Not_Progressed	0	0.230275	0.026799	0.059717	0	0.022058	0	0	0	0	0.032754	0	0.032807	0	0.060547	0.267411	0.090406	0	0.090293	0	0.036175	0.05076
Not_Progressed	0	0.350195	0.022118	0	0	0	0	0.125373	0	0	0.139199	0	0	0.037897	0.014908	0.111274	0	0.026783	0	0.127072	0.045182	0
Not_Progressed	0.0161351	0	0.171291	0.356216	0	0	0	0	0.024666	0.085654	0	0.186107	0.03855	0	0.036879	0	0	0	0	0	0.084502	0
Not_Progressed	0.298767	0	0	0.0802	0.12082	0	0.023983	0.073731	0	0.000119	0	0.109107	0.017426	0.005101	0.099045	0	0.072314	0	0.004373	0.018265	0	0.076748
Not_Progressed	0.12247	0	0.339297	0.201492	0	0.037011	0	0	0.0343	0.056243	0	0.065159	0	0	0.045119	0.056532	0.022119	0	0.020258	0	0	0
Not_Progressed	0	0.207575	0.047108	0.200237	0	0	0	0	0.069351	0	0	0	0.001463	0.088692	0.047562	0.234031	0.066488	0	0.027174	0	0.010319	0
Not_Progressed	0.241059	0	0.339391	0.067528	0	0.100358	0.01892	0.030654	0.044921	0	0.003772	0.00246	0	0.064683	0.024939	0.008538	0	0	0.009934	0.015799	0.027045	0
Not_Progressed	0	0.160914	0.029569	0	0	0.099251	0.014809	0.014731	0	0	0.122528	0	0	0	0.003222	0.146155	0	0	0.406143	0	0.002678	0
Not_Progressed	0	0.05489	0.060118	0.112369	0	0.247641	0.002355	0.047544	0.034064	0	0	0.098877	0	0.161277	0.051848	0.019115	0.064532	0	0	0.04537	0	0
Not_Progressed	0	0.126474	0.037114	0	0	0.118947	0.055123	0.025259	0	0	0.063932	0	0	0.224582	0.051664	0.183431	0.079856	0	0	0.033618	0	0
Not_Progressed	0	0.183827	0.007769	0.14576	0	0.047325	0	0	0.032897	0	0.022169	0	0.06014	0	0.055986	0.277075	0.084021	0	0.052786	0	0.026236	0.004009
Not_Progressed	0	0.071345	0.078991	0.066336	0	0.151347	0	0	0.026703	0	0.001063	0	0.00111	0.04202	0.01883	0	0.000669	0	0.376527	0.165062	0	0
Not_Progressed	0	0.245627	0.137898	0.123238	0	0	0	0.147123	0.008869	0.011332	0	0.148832	0	0.037615	0.048888	0	0.01183	0	0	0.052371	0.026375	0
Not_Progressed	0	0.237412	0.064261	0.242292	0	0	0.053451	0	0	0.010088	0	0.001829	0	0.124837	0.013496	0.081983	0.017394	0.063392	0.089566	0	0	0
Not_Progressed	0.133351	0	0.123913	0.136906	0.028568	0	0	0	0.050506	0	0	0.070088	0.133709	0	0	0.124466	0.10738	0	0.091113	0	0	0
Not_Progressed	0	0.269959	0	0	0	0.033871	0	0.200288	0	0	0.012529	0.053314	0.035534	0.128287	0.080104	0	0.090027	0.082156	0.013932	0	0	0
Not_Progressed	0.158227	0	0.417766	0.174331	0	0	0	0	0.117536	0	0.047839	0	0	0.001837	0.045315	0.011201	0	0	0	0.025948	0	0
Not_Progressed	0.00381606	0	0	0.381391	0	0	0	0.021683	0.005176	0	0	0.107721	0	0.058467	0.009111	0	0.061858	0	0.221836	0	0.12894	0
Not_Progressed	0	0.226465	0.080315	0.226406	0.12596	0	0.140266	0	0.002679	0	0	0	0	0.059358	0.027053	0	0.012429	0	0.04511	0	0	0.053959
Progressed	0	0.15584	0.45908	0.058517	0	0.041616	0	0.039936	0	0	0.028862	0	0	0.012387	0.039	0.054849	0.023632	0.004895	0.066652	0	0	0.014735
Progressed	0	0.178613	0.02958	0.258572	0.07354	0	0	0.002691	0.061541	0	0	0.081977	0	0	0.101895	0	0.120855	0	0	0.06655	0	0.024185
Progressed	0.189022	0	0	0.213916	0	0	0	0.007648	0.003207	0	0	0.16801	0.013481	0	0.031318	0	0.05589	0	0.317508	0	0	0
Progressed	0	0.202716	0.045332	0.256278	0	0	0	0.040548	0	0	0	0.029972	0.004344	0	0.064834	0.201016	0.078558	0	0.000643	0	0.029328	0.046431
Progressed	0.0173496	0.015706	0	0.390551	0	0	0	0.000815	0.00723	0	0	0.074296	0.0764	0	0.039872	0	0.209973	0	0	0.167808	0	0
Progressed	0	0.170063	0	0.22368	0	0	0.026808	0	0.064946	0	0.020202	0	0	0.114853	0.04045	0.152072	0.067407	0	0.099185	0	0	0.020333
Progressed	0	0.061232	0.044938	0.040053	0	0.234362	0	0	0.033199	0	0.05578	0	0	0.075174	0.024582	0.102943	0	0	0.271677	0	0	0.056059
Progressed	0	0.174511	0	0.07078	0	0.020774	0.019903	0	0.022644	0	0.091158	0	0.027142	0.002962	0.03221	0.193446	0.035862	0	0.30485	0	0	0.003759
Progressed	0	0.210841	0.008692	0.106153	0	0	0.010102	0	0.032009	0	0.077855	0	0.031039	0	0.056821	0.176892	0.166749	0	0.112506	0	0.010341	0
Progressed	0.172241	0	0.618893	0.100162	0	0	0.011131	0.021697	0	0	0.005141	0	0	0	0.005521	0.021929	0.001369	0	0.000762	0.012542	0.017662	0.010951
Progressed	0.0403714	0	0.432042	0.106948	0	0.012983	0	0	0.007045	0	0.03047	0	0	0.053817	0.019717	0.101507	0.103	0	0.058963	0	0	0.033138
Progressed	0.173176	0	0.462812	0.036725	0	0.056304	0	0.065049	0	0	0.062567	0	0	0	0.007386	0	0.003934	0.014447	0.069241	0	0.020157	0.028202
Progressed	0.138635	0	0.382116	0.066867	0	0	0.004069	0.062088	0	0	0.077876	0	0	0.032935	0.023493	0	0.03864	0	0.17328	0	0	0
Progressed	0.195323	0	0.215717	0.308098	0	0	0	0.106587	0	0.016817	0	0.073217	0	0.009154	0.008286	0	0	0.001577	0	0	0.065224	0
Progressed	0	0.117323	0.127003	0.213269	0	0	0.040906	0.061327	0	0.092506	0	0	0	0.049736	0.023089	0	0.140671	0	0	0.095132	0.015415	0.023622
Progressed	0.238652	0	0.210999	0.108091	0	0.108062	0	0.049574	0	0	0	0.035714	0	0.036975	0.04949	0	0.047626	0	0.106918	0.0079	0	0
Progressed	0.299076	0	0.362052	0.091067	0	0.010132	0	0	0.051832	0	0.004838	0	0	0.006107	0.052797	0	0.052623	0	0.003622	0.03124	0.034613	0
Progressed	0	0.27955	0	0.244517	0	0	0	0.014166	0.024138	0	0.100747	0	0.018027	0	0.051162	0	0.088033	0	0.021464	0.116329	0.041867	0
Progressed	0	0	0.054718	0.504678	0.107539	0	0	0.026387	0	0	0	0.069155	0	0.007167	0.053304	0	0.073671	0	0.101678	0.001702	0	0
Progressed	0.211186	0	0.237781	0.238799	0	0	0.019537	0.124753	0	0	0	0.021849	0	0.027805	0.021953	0.030072	0.017822	0.007605	0.02272	0.010837	0	0.00728
Progressed	0	0.019552	0.140588	0.107998	0	0.031111	0	0.053369	0	0	0.015087	0.037866	0.008955	0.258853	0.078493	0.117891	0.041992	0	0	0.088245	0	0
Progressed	0	0.175581	0.026189	0.354244	0.006134	0	0	0.010753	0.058362	0	0	0.076453	0	0.113626	0	0	0	0.035411	0.143247	0	0	0
Progressed	0.272395	0	0.189262	0.080929	0	0.147086	0	0.018947	0.013234	0.049386	0	0.116131	0	0	0.036788	0	0.05834	0	0.002927	0.014574	0	0
Progressed	0.0930448	0.02926	0.119777	0.028799	0	0.026043	0	0.065949	0.022505	0.033814	0	0.148146	0	0.100232	0.057762	0.124637	0.086699	0	0	0.062406	0	0.000927
Progressed	0	0.100414	0	0.092663	0	0.039389	0.052411	0.091929	0	0.082875	0	0	0	0.208446	0.047566	0	0.00187	0	0	0.167685	0.073421	0.041331
Progressed	0	0.013049	0.001271	0.349071	0	0	0	0.211295	0	0	0	0.080499	0	0.048068	0.022568	0	0.162307	0	0	0.111873	0	0
Progressed	0	0.210619	0.037847	0.427303	0	0	0	0.071296	0	0	0	0.058553	0.023422	0	0.010636	0	0	0	0.160324	0	0	0
Progressed	0	0.086344	0.036447	0.083706	0	0.038338	0.106857	0.16369	0	0	0.025786	0	0.002589	0	0.003101	0.103098	0.065624	0	0.284421	0	0	0
Progressed	0	0.150124	0.432434	0.116115	0	0.009221	0	0.084239	0	0	0	0.052455	0.008559	0	0.031643	0	0	0	0.051073	0.064135	0	0
Progressed	0	0.424742	0.038327	0	0.024188	0	0.04315	0.123084	0	0	0.006904	0.028554	0	0.00133	0	0.109922	0	0.053199	0.118994	0	0.009431	0.018174
Progressed	0	0.11403	0.002934	0.293051	0.039727	0	0	0.029754	0	0.10631	0	0.018647	0	0.020811	0.055287	0	0.067556	0	0.202208	0	0.007258	0.042426
Progressed	0	0.414598	0.030525	0.210325	0	0	0	0	0	0.047087	0	0.047198	0	0.025997	0.003553	0.042627	0.025706	0.027155	0	0.086262	0.038966	0
Progressed	0.30038	0	0	0.12639	0.102646	0	0	0.084837	0	0	0	0.09831	0	0.006238	0.052718	0	0	0	0.205156	0	0.023325	0
Progressed	0	0.18066	0	0.160957	0	0	0	0.078497	0.050146	0.099188	0	0.117503	0.03697	0.001682	0.011124	0	0	0.021373	0.020451	0.185535	0.035913	0
Progressed	0	0.086081	0	0.151961	0	0.006188	0	0	0.038352	0	0	0.053233	0.002645	0	0	0	0.084896	0	0.576643	0	0	0
Progressed	0.195713	0	0.319781	0.055101	0.021487	0	0	0.086215	0	0.16766	0	0.075422	0	0	0.019693	0	0.025954	0	0.001958	0.01967	0	0.011346
Progressed	0.0876853	0	0.490045	0.22685	0	0	0	0.047147	0	0	0	0.048292	0	0	0.010613	0.001265	0.006196	0.016382	0.047096	0	0.018429	0
Progressed	0	0.189899	0	0.384809	0	0	0	0.095349	0	0	0	0.086736	0.014352	0.024426	0.070482	0	0.068511	0	0	0.018185	0.047252	0
Progressed	0	0.224426	0.000808	0.402426	0	0	0.002867	0.069056	0	0	0	0	0	0.058827	0	0.047754	0.057301	0	0.054474	0	0.025734	0.056328
Progressed	0	0.330209	0.071604	0.151842	0	0.16642	0	0	0	0.114351	0	0	0	0	0.029039	0	0	0.00212	0	0.0941	0.040315	0
Progressed	0	0.198825	0.100909	0.291805	0	0.158065	0	0	0	0	0	0.001037	0	0.032167	0.005033	0.067877	0.020649	0.01535	0.026946	0.059795	0	0.021542
Progressed	0	0.292089	0.120641	0.14511	0	0	0	0	0.019509	0.062201	0	0.148802	0	0	0.03035	0	0.056779	0	0	0.068538	0	0.055981
Progressed	0.185638	0	0.262646	0.004857	0.123781	0	0	0	0.061274	0.114557	0	0.079338	0	0	0.010031	0.034761	0	0.007894	0.061589	0	0.053634	0
Progressed	0.198909	0	0.246838	0.144315	0	0	0	0.046822	0	0.02812	0	0.003277	0	0.105397	0.022455	0	0.029849	0	0.156911	0	0.017105	0
Progressed	0.414189	0	0.251799	0.1212	0	0.124709	0	0.00157	0	0	0	0.016598	0.002809	0.001144	0.031493	0.009584	0	0	0.020884	0	0.00402	0
Progressed	0	0.184375	0.131781	0.221083	0	0	0	0	0.05626	0	0	0.100148	0.055859	0.004174	0.041152	0.120586	0.050415	0	0	0.034167	0	0
Progressed	0	0.279358	0.233839	0.106617	0	0.026121	0	0	0.012395	0.001537	0	0.00094	0	0	0.012258	0	0.013733	0	0	0.199778	0.076843	0.03658
Progressed	0	0.181972	0.069454	0.212515	0	0.063138	0	0	0.085748	0	0.037806	0	0.013327	0.045624	0.028009	0.020028	0.065329	0	0	0.137974	0.010437	0.028639
Progressed	0	0.104508	0	0.308573	0	0	0.06855	0.014708	0	0	0	0.086028	0	0.120304	0.006017	0	0.06665	0	0.224662	0	0	0
Progressed	0.296282	0	0.370635	0.12772	0	0.012373	0.009447	0.028324	0	0	0	0.046338	0	0.019112	0.003976	0.019219	0.003493	0	0.063081	0	0	0
Progressed	0.200228	0	0.368254	0.183622	0	0	0	0.011502	0.012225	0	0	0.078478	0	0.007947	0.011251	0.05316	0.026368	0	0	0	0.046965	0
Progressed	0.200277	0	0.397223	0.019805	0	0.072615	0	0.089448	0	0	0	0.046878	0	0.014869	0.01893	0.007389	0	0	0.124238	0	0	0.008329
Progressed	0	0.070606	0.50409	0.174712	0	0	0	0	0.041104	0	0.006848	0	0	0.035007	0	0.020587	0.031594	0.006631	0.091614	0	0.017207	0
Progressed	0	0.073746	0.080825	0.380365	0	0.165608	0.007533	0	0	0	0.113981	0	0.000786	0.00078	0.078442	0.038566	0	0	0.059367	0	0	0
Progressed	0	0.258071	0.054913	0.131288	0	0.046448	0.017249	0.008661	0.023094	0	0.045653	0	0	0.100998	0.059731	0.122187	0.019893	0	0.111814	0	0	0
Progressed	0	0.261433	0.036889	0.014194	0.162824	0	0.199255	0	0.022259	0.018952	0.052564	0	0	0	0.029524	0	0.081278	0.046571	0	0.050329	0	0.023929
Progressed	0.193175	0	0.179666	0.160486	0	0.057709	0	0.120019	0	0	0	0.046664	0	0.021978	0.022974	0.027596	0	0.023223	0.143728	0.002783	0	0
Progressed	0	0.111441	0.037084	0	0	0.075277	0.046513	0.10404	0	0.095152	0	0.00991	0	0.176418	0.068352	0.160585	0	0.017001	0.032372	0.065855	0	0
Progressed	0.0913043	0	0.164829	0.073166	0.013769	0	0.077427	0	0.066639	0.071263	0	0	0	0.323379	0	0.05575	0.02508	0	0	0.032362	0.005032	0
Progressed	0.394418	0	0.175348	0.04023	0	0.159087	0	0.030954	0.104936	0	0	0.05277	0	0.017936	0.011704	0	0	0.012618	0	0	0	0
Progressed	0.241292	0	0.246128	0	0	0.059737	0	0.024723	0.066361	0	0	0.056941	0	0.131424	0.015306	0.078522	0.032308	0.00512	0	0.042137	0	0
Progressed	0	0.115416	0	0.023126	0.041025	0	0	0.164834	0	0	0	0.028046	0	0	0.009642	0	0.078499	0	0	0.189706	0.193859	0.155846
Progressed	0	0.210299	0	0	0.109886	0.036147	0.012077	0.078922	0	0.004421	0.044782	0	0	0.163931	0.024818	0.156979	0.045389	0	0.001938	0.087011	0	0.023401
Progressed	0	0.367137	0.074308	0.185949	0	0	0.023977	0.095317	0	0	0.113847	0	0.009506	0.023581	0.029111	0	0	0	0.077267	0	0	0
Progressed	0.0829446	0	0	0.080141	0	0	0	0.171468	0.056891	0	0	0.074475	0	0.033766	0.010457	0.11563	0.058226	0	0.265859	0	0.050143	0
Progressed	0	0.131339	0.506759	0.161342	0	0	0	0	0	0.025145	0	0.034552	0.047558	0.015852	0	0	0.005114	0	0.049892	0.006582	0.015865	0
Progressed	0.261918	0	0.273022	0.008197	0	0.132806	0	0.032863	0.011227	0.007099	0	0.058843	0	0.012258	0.002343	0	0	0.006324	0.171751	0	0	0.021349
Progressed	0	0.220946	0.083966	0.175179	0.143601	0	0	0	0	0	0.038984	0.014712	0.022969	0	0.004431	0.05265	0.054281	0	0	0.110277	0.078004	0
Progressed	0.0940929	0	0.528214	0.144846	0	0	0	0.063682	0	0.037202	0	0.066586	0.000112	0	0.018363	0.02107	0	0	0.020008	0	0.005825	0
Progressed	0	0.286301	0.1149	0.207118	0.047009	0	0.012831	0	0	0	0.029421	0	0	0.035982	0.05521	0	0.080769	0	0.130457	0	0	0
Progressed	0.211751	0	0.52436	0.100943	0	0	0	0.032592	0.010446	0	0.000878	0.005008	0	0	0.025342	0.012627	0.021068	0	0.012125	0	0.042858	0
Progressed	0	0.175683	0.422912	0.07791	0	0	0	0	0.029324	0.02304	0	0	0	0	0	0.156357	0	0.060817	0.027738	0	0	0.02622
Progressed	0.171659	0	0.389242	0.086995	0	0	0	0	0	0	0	0	0	0	0.026166	0	0	0	0	0.195645	0.071453	0.058839
Progressed	0.228114	0	0.438591	0	0	0.135279	0.016835	0.003736	0	0	0	0	0	0	0.038228	0.003852	0.007897	0.009959	0.031427	0.048093	0.032279	0.005709
Progressed	0.121782	0	0.507276	0.114325	0	0.107377	0.008023	0.041035	0	0	0	0.030121	0	0.00518	0.008949	0	0	0	0.049134	0	0.006799	0

## Sheet: source_data_Figure_5c
	not-progressed
B.cells.naive	0.15199	0	0	0	0	0	0.160331	0.219562	0.122734	0.05288	0	0	0.0100996	0.225231	0	0	0.0422787	0	0	0	0	0	0	0.221172	0	0	0	0	0	0	0	0	0	0	0.0161351	0.298767	0.12247	0	0.241059	0	0	0	0	0	0	0	0.133351	0	0.158227
B.cells.memory	0	0.10947	0.258717	0.201745	0.295715	0.089744	0	0	0	0	0.229281	0.255135	0.044375	0	0.110687	0.28657	0	0.241522	0.155799	0.03656	0.267841	0.139109	0.163354	0	0.211211	0.261698	0.162519	0.18794	0.181442	0.28492	0.057201	0.066038	0.230275	0.350195	0	0	0	0.207575	0	0.160914	0.05489	0.126474	0.183827	0.071345	0.245627	0.237412	0	0.269959	0
Plasma.cells	0.427314	0.028811	0	0	0	0	0.535511	0.388475	0.291459	0.44205	0	0	0	0.181401	0.212522	0.063857	0.001529	0	0	0	0.011577	0.092236	0.165107	0.060141	0.118194	0.008112	0.300164	0.115635	0	0.253489	0	0.016161	0.026799	0.022118	0.171291	0	0.339297	0.047108	0.339391	0.029569	0.060118	0.037114	0.007769	0.078991	0.137898	0.064261	0.123913	0	0.417766
T.cells.CD8	0.140792	0.473013	0.262061	0.351708	0.40849	0.427686	0.14033	0.103744	0.091989	0.049506	0.145039	0.400205	0.115128	0.157027	0.008564	0.385627	0.30982	0.045293	0.070641	0.320234	0.407081	0.267772	0.295425	0.062004	0.305133	0.131433	0.122934	0.028263	0.060642	0.142847	0.086902	0.109593	0.059717	0	0.356216	0.0802	0.201492	0.200237	0.067528	0	0.112369	0	0.14576	0.066336	0.123238	0.242292	0.136906	0	0.174331
T.cells.CD4.naive	0	0	0	0	0	0	0	0	0	0	0.194409	0	0	0	0	0	0	0.003979	0	0	0	0	0	0.035098	0	0	0	0	0	0	0	0	0	0	0	0.12082	0	0	0	0	0	0	0	0	0	0	0.028568	0	0
T.cells.CD4.memory.resting	0	0	0	0	0	0	0	0	0.191295	0.037841	0	0	0	0.031568	0.081589	0	0	0	0.016724	0	0	0	0	0	0	0	0.010919	0.120654	0	0	0.228679	0.070659	0.022058	0	0	0	0.037011	0	0.100358	0.099251	0.247641	0.118947	0.047325	0.151347	0	0	0	0.033871	0
T.cells.CD4.memory.activated	0	0	0	0	0	0	0.035798	0.05435	0	0	0	0.002005	0	0	0.056933	0	0.043306	0	0	0.057597	0	0	0	0	0.007749	0.022864	0	0.072254	0	0	0	0	0	0	0	0.023983	0	0	0.01892	0.014809	0.002355	0.055123	0	0	0	0.053451	0	0	0
T.cells.follicular.helper	0.087538	0.096653	0	0.047062	0.009532	0.03801	0.031431	0	0.087167	0.013365	0.14934	0.024111	0	0.142942	0.075007	0.095808	0.017925	0.236046	0.123251	0.102572	0.139055	0.139723	0	0.056106	0.004012	0	0	0.05663	0	0.01625	0.017715	0	0	0.125373	0	0.073731	0	0	0.030654	0.014731	0.047544	0.025259	0	0	0.147123	0	0	0.200288	0
T.cells.regulatory.Tregs	0	0	0.082761	0	0	0	0	0	0	0.033599	0	0	0.053137	0	0	0	0.099657	0	0	0	0	0	0.003355	0	0.120358	0.058009	0.003984	0	0.08488	0.054321	0.085971	0.074427	0	0	0.024666	0	0.0343	0.069351	0.044921	0	0.034064	0	0.032897	0.026703	0.008869	0	0.050506	0	0.117536
T.cells.gamma.delta	0	0	0	0	0	0	0.054695	0.106596	0	0.086895	0	0	0	0	0.016494	0	0	0	0	0	0	0	0	0	0	0	0	0	0	0	0	0	0	0	0.085654	0.000119	0.056243	0	0	0	0	0	0	0	0.011332	0.010088	0	0	0
NK.cells.resting	0	0	0	0	0	0	0	0	0	0	0	0	0.063729	0	0	0	0.054223	0	0	0	0	0	0.039355	0.256569	0.037996	0.212911	0.086717	0.061219	0.136516	0.004538	0.051243	0	0.032754	0.139199	0	0	0	0	0.003772	0.122528	0	0.063932	0.022169	0.001063	0	0	0	0.012529	0.047839
NK.cells.activated	0.062447	0	0.069779	0.07596	0.05716	0.178984	0	0	0.023316	0	0.133483	0.019032	0	0.074607	0	0.052105	0	0.142322	0.117114	0.082014	0	0.090067	0	0	0	0	0	0	0	0.031205	0.025712	0.100354	0	0	0.186107	0.109107	0.065159	0	0.00246	0	0.098877	0	0	0	0.148832	0.001829	0.070088	0.053314	0
Monocytes	0	0	0.124749	0	0	0	0	0	0.020398	0	0.004702	0	0	0	0	0	0	0	0	0	0	0.037245	0	0.04784	0	0.041708	0.028002	0	0.033298	0.002752	0.042516	0.045485	0.032807	0	0.03855	0.017426	0	0.001463	0	0	0	0	0.06014	0.00111	0	0	0.133709	0.035534	0
Macrophages.M0	0.011029	0.004881	0.021352	0	0	0.027074	0.00956	0.00767	0.039301	0.016741	0	0	0	0	0	0	0.019007	0.238178	0.142026	0	0.087125	0.021464	0	0	0.007651	0.016881	0.031936	0.055975	0	0.002837	0.157682	0.148861	0	0.037897	0	0.005101	0	0.088692	0.064683	0	0.161277	0.224582	0	0.04202	0.037615	0.124837	0	0.128287	0.001837
Macrophages.M1	0	0.09611	0	0.096461	0	0	0.013467	0.02051	0.033949	0.044406	0.031805	0.007473	0	0.056755	0.068428	0.029157	0.053999	0	0.018256	0.080721	0.024487	0	0.036383	0.065449	0.032863	0.055993	0.03206	0.054582	0.071798	0.024854	0.013727	0.016483	0.060547	0.014908	0.036879	0.099045	0.045119	0.047562	0.024939	0.003222	0.051848	0.051664	0.055986	0.01883	0.048888	0.013496	0	0.080104	0.045315
Macrophages.M2	0.005949	0	0.00235	0.052849	0	0	0	0	0.017909	0.087276	0	0	0	0.017291	0.128997	0.045524	0	0.018093	0.135509	0	0	0	0	0	0.020222	0.038853	0	0.029848	0.244337	0	0.153535	0.21974	0.267411	0.111274	0	0	0.056532	0.234031	0.008538	0.146155	0.019115	0.183431	0.277075	0	0	0.081983	0.124466	0	0.011201
Dendritic.cells.resting	0	0.067353	0	0.073243	0.018786	0.070956	0.010608	0.055276	0	0.071589	0.028713	0.177955	0.061263	0.038367	0.18957	0.02629	0.09217	0	0.041132	0.191513	0	0.002938	0.037928	0.062141	0.003756	0.031693	0	0.04214	0.127854	0	0	0	0.090406	0	0	0.072314	0.022119	0.066488	0	0	0.064532	0.079856	0.084021	0.000669	0.01183	0.017394	0.10738	0.090027	0
Dendritic.cells.activated	0.031728	0.00921	0.003945	0	0.057949	0.031656	0	0	0.015906	0	0.048319	0	0	0	0	0	0	0	0	0	0.017443	0.146562	0	0	0	0	0	0	0	0	0.011929	0	0	0.026783	0	0	0	0	0	0	0	0	0	0	0	0.063392	0	0.082156	0
Mast.cells.resting	0.05609	0	0.149884	0.09887	0	0	0.004118	0.007022	0.054961	0	0	0.08867	0.623121	0.07481	0	0.003039	0	0	0	0	0	0.062885	0	0	0.076908	0.10183	0.050347	0.126781	0.059233	0.181303	0	0	0.090293	0	0	0.004373	0.020258	0.027174	0.009934	0.406143	0	0	0.052786	0.376527	0	0.089566	0.091113	0.013932	0
Mast.cells.activated	0	0.031699	0	0	0.089556	0.135889	0	0	0	0.015599	0.03491	0	0.029146	0	0.038417	0	0.130955	0.074567	0.179549	0.022213	0.038553	0	0.11479	0.119691	0	0	0.161832	0	0	0	0.067188	0.1322	0	0.127072	0	0.018265	0	0	0.015799	0	0.04537	0.033618	0	0.165062	0.052371	0	0	0	0.025948
Eosinophils	0.025124	0.025164	0.024401	0	0	0	0	0.036794	0.009617	0.048254	0	0	0	0	0.012791	0.012023	0.133114	0	0	0.029174	0	0	0.144304	0	0.053947	0.018014	0	0.048079	0	0.000684	0	0	0.036175	0.045182	0.084502	0	0	0.010319	0.027045	0.002678	0	0	0.026236	0	0.026375	0	0	0	0
Neutrophils	0	0.057635	0	0.002102	0.062813	0	0.004151	0	0	0	0	0.025413	0	0	0	0	0.002018	0	0	0.077403	0.006839	0	0	0.01379	0	0	0.008585	0	0	0	0	0	0.05076	0	0	0.076748	0	0	0	0	0	0	0.004009	0	0	0	0	0	0
[truncated: 77 more columns]
