# Supplementary material for: Spatial signatures for predicting immunotherapy outcomes using multi-omics in non-small cell lung cancer
Source: Nat Genet. 2025 Oct 10;57(10):2482–93. doi: 10.1038/s41588-025-02351-7 (PMC12513832; doi:10.1038/s41588-025-02351-7)
Supplement: Supplementary file 10 — Source data for Fig. 6b–d,f–h. [file 41588_2025_2351_MOESM10_ESM.xlsx]

## Sheet: source_data_Figure_6b
	Spot_ID	X	DSTN	CISD3	PRRG3	EHD2	DGAT2	GNL3L	KCNK1	C5orf24	SRM	MYC	EIPR1	HOOK1	TUBA4A	PRAME	RPL28	HLA.DQB1	TMC5	MECOM	CEP41	P2RY11	PAPSS2	ALG6	ABCD4	PRCP	TMCO2	CIBAR1	GADD45G	DNMT3B	STARD3	RETSAT	ARID5A	ANO8	PGM1	AKR7A3	TPD52L2	CACUL1	SEPTIN9	SRPRB	TUBB3	CYP2S1	ANP32B	CADM4	RFC1	NFAM1	CNOT6L	DUOX1	MPC1L
1	1	1	65.547	90.4096	51.9855	46.3349	55.3759	66.6771	55.3759	59.8964	77.9783	119.793	58.7663	51.9855	83.6289	31.6434	278.01	123.183	97.1904	68.9373	65.547	48.5952	51.9855	56.506	45.2048	53.1157	56.506	54.2458	36.1639	56.506	65.547	46.3349	41.8145	48.5952	66.6771	49.7253	88.1494	71.1976	176.299	54.2458	67.8072	71.1976	89.2795	48.5952	48.5952	64.4169	46.3349	64.4169	84.759
2	8	8	69.1368	129.631	73.4578	86.421	47.5315	90.742	12.9631	21.6052	103.705	129.631	56.1736	47.5315	86.421	30.2473	535.81	198.768	38.8894	51.8526	43.2105	12.9631	56.1736	21.6052	43.2105	69.1368	56.1736	51.8526	21.6052	60.4947	47.5315	43.2105	38.8894	47.5315	77.7789	12.9631	159.879	34.5684	99.3841	25.9263	64.8157	25.9263	90.742	25.9263	43.2105	56.1736	25.9263	38.8894	73.4578
3	9	9	73.7127	100.539	43.1061	51.352	37.3793	63.8583	73.2624	46.0293	69.1978	102.473	42.253	50.2222	68.7946	34.0451	768.725	58.7661	80.8014	83.2617	45.864	46.8805	38.7199	50.9929	55.0363	51.7614	43.0561	51.0697	25.0695	48.3282	55.604	48.7291	43.2406	43.1272	62.444	41.545	85.5865	44.6841	105.44	50.9112	45.727	39.5002	105.544	38.8031	39.6693	45.4929	59.4303	62.6735	57.1803
4	17	17	74.5441	62.8833	59.5164	49.9561	45.191	58.8623	67.8645	46.7393	53.647	260.601	48.0777	48.3177	83.5463	46.7573	717.402	101.161	32.6299	50.5383	51.4745	44.7109	40.9419	38.2173	40.7799	59.2524	45.9532	52.8128	29.2631	44.8789	52.9689	51.3485	41.104	47.6756	48.2877	31.3636	73.3258	43.3365	125.076	96.7195	37.6291	95.8073	104.827	70.055	44.6448	47.7416	66.1781	52.9929	62.5652
5	18	18	44.5994	78.7048	57.7169	57.7169	89.1988	60.3404	68.2108	60.3404	44.5994	78.7048	81.3283	89.1988	39.3524	44.5994	23.6114	73.4578	49.8464	62.9639	76.0813	83.9518	78.7048	70.8343	55.0934	49.8464	94.4458	86.5753	49.8464	47.2229	78.7048	68.2108	70.8343	57.7169	44.5994	55.0934	60.3404	62.9639	44.5994	68.2108	47.2229	70.8343	41.9759	73.4578	23.6114	86.5753	55.0934	81.3283	120.681
6	20	20	62.8374	73.8519	59.7332	96.4819	40.6785	47.5166	59.2312	52.3931	57.5602	132.13	41.6781	38.6003	93.3777	29.7037	709.709	89.2233	101.647	48.1133	44.921	55.6933	39.5998	37.0327	52.0365	51.8361	50.8366	66.0517	32.2135	52.9898	55.0967	94.3002	44.9584	68.8499	50.0749	35.0997	102.649	53.2385	132.962	59.8367	47.0169	38.2832	141.533	28.7988	44.9584	54.4054	56.7413	53.5864	60.2924
7	22	22	131.618	76.4574	53.0816	77.6986	38.0735	48.8616	47.972	49.5546	79.0846	220.87	40.0905	40.4939	167.168	20.8417	1194.29	274.045	42.6866	55.6157	42.7177	42.428	29.499	40.8145	35.4981	43.8451	38.7665	31.1436	22.6	38.0115	53.1954	54.7262	38.8493	25.7754	74.668	33.5122	114.014	73.0234	140.999	70.4273	73.6337	30.4506	76.5194	30.8539	47.941	55.4709	43.2659	43.2969	43.5555
8	24	24	48.9719	79.5793	61.2149	55.0934	55.0934	55.0934	36.7289	36.7289	67.3363	24.4859	42.8504	24.4859	30.6074	30.6074	159.159	85.7008	42.8504	55.0934	67.3363	48.9719	67.3363	67.3363	91.8223	36.7289	67.3363	30.6074	12.243	61.2149	42.8504	55.0934	55.0934	42.8504	36.7289	42.8504	55.0934	67.3363	97.9438	48.9719	79.5793	55.0934	85.7008	30.6074	67.3363	48.9719	61.2149	55.0934	73.4578
9	25	25	58.7663	73.4578	78.355	58.7663	73.4578	48.9719	58.7663	93.0466	68.5606	97.9438	34.2803	44.0747	53.8691	48.9719	88.1494	68.5606	48.9719	63.6635	68.5606	73.4578	34.2803	93.0466	34.2803	83.2522	78.355	39.1775	53.8691	68.5606	44.0747	83.2522	73.4578	34.2803	39.1775	63.6635	68.5606	63.6635	39.1775	83.2522	63.6635	48.9719	83.2522	29.3831	39.1775	53.8691	63.6635	73.4578	146.916
10	27	27	60.2354	55.0934	73.4578	122.919	41.871	50.441	48.9719	52.6448	70.0298	97.4541	63.6635	39.1775	90.8428	39.1775	585.704	71.0092	60.7251	50.9308	79.5793	44.8093	37.9532	59.7457	54.6037	50.9308	76.3961	37.2186	33.056	75.9064	51.4205	40.8915	69.0504	40.4018	70.5195	37.4635	67.5812	44.0747	109.697	71.2541	64.1532	43.8298	53.8691	34.77	32.5663	52.1551	62.9289	67.5812	77.6204
11	30	30	46.1247	73.4578	90.541	61.4996	58.0829	59.7913	52.958	56.3746	52.958	73.4578	32.4581	47.833	73.4578	52.958	136.666	104.208	39.2914	56.3746	49.5413	64.9162	42.708	66.6245	44.4164	54.6663	198.165	61.4996	42.708	44.4164	58.0829	75.1661	70.0412	42.708	61.4996	40.9997	51.2496	39.2914	59.7913	51.2496	44.4164	32.4581	64.9162	51.2496	58.0829	78.5828	56.3746	85.4161	88.8327
12	32	32	69.7849	60.97	52.8896	61.7046	52.8896	62.4392	58.0317	53.6242	54.3588	163.076	46.2784	40.4018	63.1737	45.5439	409.895	96.9643	49.9513	65.3775	58.0317	44.8093	66.8466	52.1551	44.0747	60.97	52.1551	52.8896	31.5869	44.8093	55.0934	68.3158	59.5008	45.5439	50.6859	58.7663	71.2541	46.2784	60.2354	56.5625	40.4018	74.927	62.4392	58.0317	52.1551	55.0934	55.8279	91.8223	71.2541
13	40	40	109.269	74.3761	71.9887	58.7138	58.8974	52.0501	50.3711	50.2399	59.186	95.2328	46.5933	42.7105	89.225	37.1224	793.24	83.7682	56.5363	64.3543	52.7585	53.0995	51.8402	49.584	51.7878	56.2739	58.0842	61.1799	37.1224	59.9993	61.416	54.9097	47.3803	47.6426	58.74	43.996	81.6694	49.1118	90.2744	68.2633	62.6228	42.6842	94.5245	47.1704	49.9513	66.0596	60.4715	64.6691	80.4888
14	42	42	102.591	64.8769	50.0441	41.3469	34.7365	74.927	71.4403	46.4815	51.1279	263.495	45.4578	30.4328	98.8095	35.4641	510.256	41.1108	25.7399	43.9524	43.0451	45.2684	28.608	33.2143	31.5426	59.1236	37.1227	48.7649	30.572	41.1276	73.7134	44.6236	37.7675	34.926	41.8254	26.3148	53.9927	46.2157	72.2749	91.5409	34.0885	127.205	364.218	58.2661	33.5601	45.6603	48.4157	58.4588	47.6183
15	45	45	49.7733	69.8837	71.7354	88.7302	48.1215	48.4859	50.9902	57.7681	54.5467	85.9614	45.8347	59.9373	88.983	37.4872	367.618	158.737	49.3736	62.1887	51.2253	49.6381	51.8249	50.8902	51.0078	53.3416	64.7282	61.207	41.4611	61.2717	66.3331	57.6505	51.5251	54.9817	61.4069	51.1254	95.6786	60.1548	135.288	54.7113	80.7707	54.7759	58.1032	51.8426	49.8733	68.3318	48.3037	64.0111	78.8661
16	49	49	102.653	73.0811	56.7572	98.0379	45.0165	49.3172	43.7608	65.6098	71.3545	54.4969	30.8272	52.0169	65.2958	34.8454	380.694	192.309	63.3495	55.4387	61.4032	54.3086	49.3486	44.1375	46.0524	53.1157	36.7289	43.4782	38.9264	36.8859	51.7972	46.2094	40.4332	47.9045	63.5065	41.8145	84.9788	35.3163	123.12	72.673	48.2813	35.9755	70.193	59.0802	50.1334	58.9546	37.1684	55.4387	62.345
17	51	51	66.9018	69.6086	65.0392	55.9005	37.5236	50.2384	83.3168	61.6619	45.8925	115.153	46.1657	53.9386	91.04	38.1444	151.013	185.532	89.4258	105.27	47.1094	57.018	54.1124	37.4243	59.7248	43.6327	46.1657	64.1949	31.2904	46.6375	56.3723	49.1706	51.2069	64.1452	50.6606	90.3944	91.7602	57.6388	81.6033	64.7412	54.2614	32.6065	57.6885	39.6344	46.6872	62.9284	45.371	74.5008	31.1662
18	55	55	72.4093	98.7684	52.431	33.2835	42.0649	50.4413	57.6313	58.5223	58.4467	127.584	42.5664	51.2397	113.57	22.6091	308.723	43.2562	95.2366	38.4288	45.0579	41.4508	28.7645	35.1278	42.9209	46.7239	51.8846	39.0368	32.8282	37.6825	58.442	62.9317	51.0255	43.3671	39.2187	50.4697	143.827	48.7857	123.646	64.9465	41.6684	25.7735	148.214	26.4078	38.9819	44.1607	36.7162	44.5761	51.6392
19	66	66	63.8818	108.646	53.2489	45.0068	30.7873	45.1713	38.1958	52.2909	79.1821	507.063	52.0028	40.6224	83.4941	32.3965	1932.85	277.845	54.9331	46.8956	75.2614	47.7377	46.3527	39.078	49.8702	45.3307	47.9423	42.7848	26.0636	41.0954	65.9138	62.7448	41.0059	32.4067	53.064	30.6125	156.528	60.787	124.474	67.9918	179.12	26.6713	203.505	55.6551	41.7884	51.8187	49.4117	50.0288	65.4297
20	67	67	91.2735	60.7505	54.5164	69.6161	39.9656	55.6281	67.1956	58.9773	59.4277	117.969	51.5612	53.7987	124.358	32.9153	410.28	68.4199	46.9595	47.9446	49.971	45.0879	45.8478	47.2832	49.9992	59.1181	60.0609	52.3774	35.8001	58.8648	48.5497	61.834	42.1327	48.5779	52.4618	44.1732	85.1098	53.0951	94.9464	64.3389	84.6172	38.4457	100.618	49.8584	39.8248	51.1812	44.4265	54.6431	76.8352
21	71	71	113.389	164.08	46.5586	130.377	37.8015	64.5418	34.5838	36.8786	100.878	226.881	39.8401	32.9468	166.654	19.1834	1004.99	215.86	46.1309	21.4825	42.1915	34.3326	81.8973	27.0183	35.1853	65.0789	31.5428	50.0909	14.1364	33.7085	68.0297	91.1575	33.5216	56.7234	81.4955	23.1506	116.784	37.3133	164.73	83.9266	135.997	19.8398	119.78	37.0865	39.4645	37.8638	36.4559	32.2234	37.536
22	72	72	58.3833	57.0674	68.1448	131.363	49.6401	56.1502	48.9318	57.1494	56.4397	95.3064	47.9662	45.1916	131.909	32.9457	442.82	278.22	35.8676	51.7165	60.9188	53.886	43.4047	47.2897	49.5643	57.4851	65.1727	57.0082	33.9497	56.783	59.3626	64.4392	48.9632	45.4602	57.6634	32.727	125.661	53.0258	123.01	51.1653	51.3974	39.2176	51.9732	43.8996	55.2506	67.7524	53.0839	63.6306	77.6385
23	79	79	48.7101	74.395	64.8455	87.6428	49.5207	58.3863	47.317	49.6474	51.0405	67.7079	40.2498	48.9888	67.5052	42.5042	189.926	82.5261	49.1154	49.4447	64.3896	59.7795	63.7817	61.8566	58.1077	63.8576	73.2552	64.5162	41.7696	50.6606	66.9986	55.6	58.7156	61.5779	66.8466	60.5141	78.9798	54.1308	60.6407	72.1153	47.8996	40.9844	58.5636	50.5086	56.1826	74.471	59.3742	65.2761	105.881
24	80	80	50.0248	72.8341	68.5792	54.428	65.4821	44.8744	61.3198	61.3384	57.4138	83.6073	43.6826	52.5506	65.7878	26.9747	272.73	262.954	104.604	55.7248	47.0173	44.7633	42.3888	40.9808	59.0256	81.0136	41.3822	42.3363	35.9662	37.9825	61.9961	67.622	58.4328	37.4947	47.3014	55.1875	96.298	61.326	107.726	48.5458	54.746	42.0522	54.0111	36.4881	29.448	45.6742	56.1478	44.4082	65.1116
25	81	81	143.245	63.9233	59.7128	68.3975	40.1292	62.5821	45.4957	54.0251	61.1395	98.757	33.2846	32.3508	99.9715	26.8792	886.253	192.546	74.1992	92.1122	47.3173	42.6842	66.1341	26.2153	47.3335	46.7136	42.5944	41.7049	34.0756	37.7033	54.7283	42.9963	39.4916	38.8381	71.2842	21.4989	105.086	42.6088	111.603	65.5265	39.4613	24.1037	94.536	29.5176	41.0749	51.0601	50.6076	68.4214	45.551
26	86	86	150.641	105.94	48.7235	23.3933	34.8664	72.7128	53.4916	42.9125	64.5177	57.8127	30.8433	93.2751	61.2397	18.0292	739.644	42.6145	28.3103	21.9032	33.3764	34.4194	24.7343	37.3994	53.7896	57.6636	30.6943	41.1245	36.5054	39.3364	64.0707	38.8894	29.6513	37.2504	73.7558	49.4686	74.3518	31.8864	84.782	67.7958	39.7834	14.9002	117.413	64.0707	47.5315	53.1936	57.0676	31.2904	37.6974
27	88	88	87.3103	55.0934	73.537	46.2542	54.724	56.8084	53.6949	65.7796	56.6501	86.0174	38.0482	47.204	92.693	42.8504	545.973	75.384	59.1304	69.3944	68.339	73.7745	60.8455	72.2969	49.2094	60.4233	59.6845	74.6716	33.3515	47.0721	60.133	67.7585	50.212	53.9324	53.9588	71.1623	75.0146	53.6949	59.4734	65.9643	78.1809	40.7395	62.112	56.4918	40.5812	76.2811	56.3599	70.2388	82.0068
28	90	90	157.573	92.4942	50.9813	131.285	40.3371	53.7272	46.8591	55.1865	66.4654	66.1417	35.2934	40.4183	85.1443	41.4223	643.281	287.592	111.99	44.1519	42.8158	51.0986	749.12	37.322	39.5654	44.9956	50.4156	53.2071	246.677	35.2846	57.1085	65.9942	37.9369	45.0175	48.629	43.638	85.8255	53.078	78.592	93.3642	36.4406	28.1745	100.403	43.3873	39.1807	58.2381	39.1763	43.2832	53.7289
29	94	94	112.624	85.6922	50.9609	42.9881	31.5471	62.4651	91.3157	42.7384	59.7594	474.701	33.8319	46.143	102.735	34.7738	400.953	72.3179	25.0447	59.5857	38.2721	67.233	20.0689	34.4577	35.663	45.7698	30.9887	36.8912	18.6089	44.1577	49.8762	49.64	57.8511	65.6827	36.7654	28.754	65.1032	41.0715	109.744	52.2681	53.0654	49.9616	126.311	77.5687	35.9968	51.3727	42.7352	59.5401	33.2558
30	99	99	88.6278	115.632	74.7931	44.8419	34.4309	52.8193	53.3471	58.9341	80.7365	407.73	33.7812	49.7338	52.257	25.9203	1072.03	133.327	79.5538	96.5971	42.8521	39.0229	30.4317	31.9249	51.9532	42.308	39.2225	41.0138	34.7064	47.5869	46.9598	40.2904	30.7514	32.7474	48.2308	62.5504	104.21	43.8696	140.916	91.4067	42.7331	25.0966	89.9887	30.6132	36.3586	49.7099	49.8127	39.5416	45.0791
31	101	101	48.8049	58.5993	86.5912	57.2637	59.9906	59.2671	50.9753	55.8168	62.4392	109.742	44.2973	46.3563	68.0598	35.0038	178.859	129.831	61.827	72.0666	61.0479	67.8372	56.0951	50.1405	45.6885	52.4778	62.5505	62.1609	66.8355	57.375	45.6885	60.881	58.3767	51.5874	48.1928	47.1911	78.5776	39.0662	81.9723	66.0564	53.9804	44.4642	74.7378	36.4507	46.245	63.9417	53.4239	63.7191	78.355
32	103	103	65.6397	65.2325	63.848	62.1378	67.187	42.6739	50.8993	43.8141	72.3177	71.6662	49.3519	48.2118	63.1965	52.6909	163.285	103.916	54.4826	59.206	54.4826	64.9882	73.0506	45.3614	47.316	68.5715	57.0072	55.867	45.1171	59.206	38.4391	82.579	52.2837	49.5962	70.7703	57.4144	89.257	47.8046	59.8575	50.8993	55.7856	40.8823	82.9047	57.1701	51.7951	65.884	61.3234	81.276	108.314
33	109	109	52.7753	79.794	61.5583	50.9466	68.5126	57.36	61.1462	49.9678	57.4115	73.6381	42.2666	56.0206	68.9762	36.1365	123.477	77.8622	52.0026	74.8744	63.7476	64.34	66.8126	60.7341	47.0316	50.8178	67.1732	57.7721	37.5274	64.4688	57.7978	64.1855	53.0071	48.8088	56.5873	57.1797	72.3761	45.6149	44.4559	52.1571	58.3645	50.7663	53.1616	46.98	47.2119	71.4488	60.7083	64.2885	96.5873
34	116	116	81.2117	63.6635	55.9096	60.8068	51.8286	57.9501	58.3582	54.2772	59.5825	113.043	53.461	51.4205	63.6635	45.7071	294.648	101.617	48.9719	56.3177	71.4173	75.4983	40.8099	62.0311	51.4205	53.8691	56.3177	55.9096	28.1588	65.7039	62.8473	67.3363	62.0311	51.8286	48.5638	59.1744	85.7008	46.9314	83.2522	72.2335	42.0342	66.9282	81.2117	61.623	34.2803	51.4205	57.1339	69.3768	88.1494
35	117	117	40.5371	63.9276	64.5462	54.7261	52.851	69.3983	55.1514	62.9804	60.7187	70.5195	48.5402	54.7454	69.147	46.2398	209.664	126.599	55.19	70.8675	66.0927	60.7767	70.7708	59.7908	55.9053	58.051	55.8473	54.0495	41.639	74.1151	57.7804	64.121	65.0875	52.7736	56.3499	50.0866	75.5262	52.2904	62.8451	65.3001	43.978	55.6926	74.7917	55.016	51.9038	75.5262	64.0436	78.4646	111.115
36	118	118	80.1991	74.6796	48.1109	44.8957	25.5934	69.1923	76.4802	51.9263	61.765	503.369	42.3127	51.0475	69.0208	24.0072	1349.12	273.886	38.2508	72.4289	31.4881	44.1669	42.1841	22.271	33.2243	42.3342	34.3175	37.9293	13.0539	28.2942	43.4488	29.784	27.201	40.5979	45.0243	20.6741	70.1354	44.8099	82.5677	71.5394	24.6074	63.3941	112.116	30.77	45.8817	34.9498	69.4066	82.2355	56.3312
37	120	120	87.4984	87.1234	54.7296	71.9353	46.8468	54.1896	79.6006	68.1476	56.8447	201.593	41.8366	44.2742	97.8563	30.8712	933.966	151.318	74.0804	56.3497	55.4346	50.8145	49.9444	42.3241	48.5344	39.7365	45.5043	49.5319	31.9362	48.9619	70.6227	62.3649	31.4937	39.834	55.2696	44.7017	91.106	56.3497	93.7461	48.8944	48.1069	34.9513	80.0806	39.654	53.8446	55.9072	43.6517	51.0095	69.0327
[truncated: 5,000 more columns]

## Sheet: source_data_Figure_6c
	new_ID	response	Followup.Days	Status	Line.of.therapy.Itx	PFS_Days_byIT	PFS_Index_byIT	PFS_2Years_months	PFS_2Years_index	OS_Days_2Yrs_byIT	OS_Index_2Yrs_byIT	OS_5Years_months	OS_5Years_index	CD86	SELE	FOXJ1	CCL22	FLT1	DDB2	COL4A5	ESR2	STMN1	PRC1	COMP	TTC30A	CCNO	MAGEB2	SERINC1	SOS1	IL1R2	TNFSF4	SAMD9	EOMES	CARD9	HAVCR2	G6PD	COX5B	APLNR	JAG2	FOXM1	LTF	DNAJC14	MLANA	CCL21	PML	HK2	LAG3	LBP	FGCR2A
TA4301_NSCLC_CTA | 022 | PanCK pos	18	no	699	1	2nd line	56	1	1.8	1	56	1	1.8	1	7.57547	7.18106	7.67343	7.33116	7.91862	7.37782	7.08827	7.32753	7.80835	7.62568	7.1787	7.30577	7.63501	7.25582	8.25898	8.1082	7.34693	7.30103	8.55628	7.29108	7.29386	7.35305	8.18323	10.1379	7.00844	7.54103	7.03787	7.72281	7.82692	6.98892	7.75753	8.21097	8.62087	7.49522	7.1673	8.43024
TA4301_NSCLC_CTA | 035 | PanCK pos	26	no	699	1	2nd line	56	1	1.8	1	56	1	1.8	1	7.64389	7.28253	7.3076	7.3954	7.58646	7.52912	7.29503	7.33895	7.79625	7.57338	7.399	7.40463	7.38789	7.27553	8.18444	8.13297	7.48087	7.2984	8.56934	7.31001	7.30201	7.36162	8.28496	9.42644	7.09966	7.72871	7.05291	7.26476	7.88556	7.02723	7.84155	8.25842	8.71115	7.45883	7.24218	8.67982
TA4301_NSCLC_CTA | 045 | PanCK pos	27	no	699	1	2nd line	56	1	1.8	1	56	1	1.8	1	7.53377	7.34875	7.24455	7.23207	7.80474	7.52051	7.27027	7.22059	7.78653	7.51606	7.11762	7.38017	7.59284	7.34619	8.31876	8.32432	7.3905	7.28723	8.80499	7.38845	7.32015	7.27433	8.29233	9.6239	6.87653	7.83048	7.19452	7.49598	7.93313	6.85905	7.92349	8.32506	8.65143	7.45744	7.34831	8.15293
TA4301_NSCLC_CTA | 020 | PanCK pos	4	no	258	0	1st line	45	1	1.5	1	81	0	2.7	0	7.66893	7.35119	7.21225	7.43666	7.81002	7.48602	7.44825	7.41696	7.99057	7.83558	7.30584	7.4324	7.6857	7.35757	8.15244	8.37948	7.40353	7.37768	7.93019	7.52323	7.45177	7.25676	9.3315	9.18988	7.10075	8.09925	7.54524	7.24769	7.96685	7.11919	7.83223	7.94661	7.35282	7.32993	7.30926	7.88579
TA4301_NSCLC_CTA | 039 | PanCK pos	8	no	258	0	1st line	45	1	1.5	1	81	0	2.7	0	7.76807	7.38759	7.26839	7.50036	7.69019	7.60321	7.80168	7.4428	8.15166	7.98272	7.38968	7.40741	7.49576	7.42255	7.77872	7.96393	7.43304	7.38471	7.6728	7.46119	7.49676	7.34927	9.00436	9.31192	7.10764	7.90504	7.76968	7.17606	7.87306	7.05745	7.88586	7.9606	7.95165	7.63905	7.33716	8.10111
TA4301_NSCLC_CTA | 043 | PanCK pos	9	no	258	0	1st line	45	1	1.5	1	81	0	2.7	0	7.55943	7.37758	7.20428	7.48378	7.73993	7.54047	7.78852	7.34942	8.11007	7.92851	7.23664	7.4797	7.69903	7.28748	8.00588	8.32158	7.30056	7.41215	7.51303	7.56148	7.4869	7.33192	9.55832	9.23674	7.087	8.31978	8.13281	7.22804	7.91437	7.11167	7.82243	7.8313	7.14651	7.39457	7.28497	8.16131
TA4301_NSCLC_CTA | 008 | PanCK pos	3	yes	258	0	1st line	63	1	2.1	1	81	0	2.7	0	7.54946	7.37978	7.2826	7.43387	8.01059	7.37905	7.50122	7.45248	8.198	7.81667	7.40592	7.55234	7.72958	7.38179	7.89565	8.00216	7.43006	7.37963	7.51584	7.58515	7.44512	7.34163	9.46094	9.40205	7.22236	8.20307	7.45283	7.58214	7.72238	7.26591	7.87156	7.64005	8.09041	7.36164	7.37475	8.24808
TA4301_NSCLC_CTA | 024 | PanCK pos	30	yes	1571	0	2nd line or beyond	75	1	2.5	1	106	0	3.5	0	7.69509	7.38954	7.38668	7.30697	7.6649	7.48542	7.24088	7.36461	7.84261	7.43195	7.69794	7.48582	7.43327	7.29894	8.04602	7.73088	7.40416	7.39569	7.58164	7.41203	7.37977	7.39454	7.96905	9.53685	7.13159	7.46239	7.19059	7.21386	7.71458	7.06573	7.74048	7.70928	7.50193	7.45651	7.25843	8.70553
TA4301_NSCLC_CTA | 015 | PanCK pos	29	yes	1571	0	2nd line or beyond	106	1	3.5	1	106	0	3.5	0	7.65256	7.36079	7.52917	7.49058	7.80172	7.52865	7.68486	7.39707	8.18834	7.91663	7.4875	7.47728	7.39573	7.55199	8.0848	8.10947	7.42402	7.31456	7.89898	7.45558	7.38817	7.36692	8.46292	9.25742	7.23662	8.11866	7.73165	7.17383	7.88788	7.34967	7.6412	7.71417	8.0015	7.38648	7.29982	8.30715
TA4301_NSCLC_CTA | 016 | PanCK pos	16	no	1550	1	2nd line	113	1	3.7	1	113	1	3.7	1	7.79093	7.48112	7.01113	7.16588	7.66168	7.52551	7.39313	7.15015	8.74526	8.63156	7.12206	7.54481	7.31939	7.15353	7.95461	8.43989	7.50024	7.61619	8.5834	7.28124	7.4432	7.587	8.47708	9.73814	7.0956	7.98351	10.2614	6.98194	8.11207	7.16785	7.7423	8.21643	6.52561	7.81448	6.96745	8.35422
TA4301_NSCLC_CTA | 017 | PanCK pos	1	yes	2807	0	1st line	126	0	4.1	0	126	0	4.1	0	7.62605	7.2071	8.14124	7.64509	7.62074	7.54305	7.46779	7.35384	8.14183	7.45401	7.22605	7.63196	7.69379	7.20608	8.36552	7.91207	7.30942	7.29128	7.6789	7.44638	7.49511	7.40188	7.81972	9.61763	7.07376	7.5778	6.97484	7.31265	7.73064	6.99861	7.70573	8.03671	7.54324	7.36053	7.1569	8.66452
TA4301_NSCLC_CTA | 031 | PanCK pos	24	no	1214	1	2nd line	56	1	1.8	1	161	1	5.3	1	7.73123	7.25959	7.21741	7.47245	7.74417	8.36546	7.80195	7.33282	8.35734	7.88429	7.32257	7.42193	7.59434	7.4029	7.70487	8.04451	7.38887	7.28148	8.5206	7.48192	7.51321	7.33577	7.90292	9.06266	7.04793	7.624	8.31538	7.16757	8.01241	7.12869	7.75087	8.2212	7.84772	7.35826	7.36023	8.06468
TA4301_NSCLC_CTA | 033 | PanCK pos	2	yes	332	0	1st line	175	0	5.8	0	175	0	5.8	0	7.73761	7.32296	7.25143	7.41289	7.74801	7.61938	7.59144	7.35678	8.34691	7.96344	7.40332	7.38997	7.60161	7.37531	7.97078	7.90901	7.4698	7.33308	7.74074	7.58715	7.47341	7.36368	8.40537	9.16279	7.17839	8.15783	7.98961	7.24996	7.97253	7.08344	7.84349	7.82829	7.78434	7.61135	7.38135	8.00957
TA4301_NSCLC_CTA | 034 | PanCK pos	5	no	600	1	1st line	51	1	1.7	1	194	1	6.4	1	7.79886	7.40935	7.41114	7.55688	7.72221	7.70187	7.86728	7.31855	8.32368	8.05201	7.44614	7.35406	7.54309	7.32863	7.77857	7.93846	7.5076	7.4743	7.82138	7.51058	7.46639	7.44695	8.52378	9.30363	7.11554	7.98325	7.72707	7.25955	7.93264	7.21826	7.73678	7.89665	7.84573	7.3727	7.44303	7.99229
TA4301_NSCLC_CTA | 018 | PanCK pos	17	no	2710	1	2nd line	42	1	1.4	1	207	1	6.8	1	7.41588	7.23379	7.42704	7.47959	7.58103	7.59108	7.96215	7.50927	7.86777	7.54984	7.45744	7.43739	7.80148	7.18555	8.317	8.26707	7.19882	7.26222	7.34936	7.34573	7.24101	7.23044	9.13674	10.034	7.00955	8.02881	7.08982	7.37187	8.17144	6.89614	7.73488	7.67045	7.61111	7.31562	6.95513	8.20437
TA4301_NSCLC_CTA | 013 | PanCK pos	15	no	601	1	2nd line	207	1	6.8	1	207	1	6.8	1	7.67758	7.30126	7.2777	7.57249	7.58376	7.7112	9.08584	7.40634	8.4123	7.56983	7.31388	7.45016	7.4186	7.20296	8.10866	8.00572	7.61271	7.32434	7.71727	7.41834	7.38595	7.26806	7.90472	9.34248	7.05109	8.42787	7.09589	8.89854	7.74913	7.03944	7.75896	7.98652	7.55767	7.5765	7.28489	8.51467
TA4301_NSCLC_CTA | 038 | PanCK pos	7	no	496	1	1st line	133	1	4.4	1	215	1	7.1	1	7.66806	7.36952	7.40212	7.37533	7.70052	7.81859	7.84586	7.30446	8.37605	8.09483	7.47706	7.4865	7.57507	7.31038	8.14447	8.13456	7.51293	7.49091	7.79247	7.51492	7.40486	7.35	8.53645	9.32205	6.89385	8.0069	8.38394	9.16374	7.91619	7.08854	7.8351	8.04687	8.15123	7.55704	7.26495	8.00748
TA4301_NSCLC_CTA | 044 | PanCK pos	10	no	496	1	1st line	133	1	4.4	1	215	1	7.1	1	7.66735	7.4219	7.50637	7.35885	7.58762	7.65908	7.87394	7.34386	8.3903	8.20031	7.31259	7.6091	7.455	7.37478	8.10551	8.05404	7.42152	7.40213	7.90864	7.55681	7.38556	7.37439	8.70689	9.1824	7.21757	8.0524	7.7526	8.63713	8.06271	7.24766	7.79475	8.23404	8.11497	7.50693	7.13185	8.12156
TA4301_NSCLC_CTA | 026 | PanCK pos	21	no	722	1	2nd line	56	1	1.8	1	219	1	7.2	1	7.5612	7.24232	7.22355	7.28643	7.56602	8.37333	7.96526	7.26189	9.44862	8.39576	7.30995	7.18263	7.44061	7.12963	7.52488	8.33734	7.23647	7.20451	8.14846	7.33492	7.36025	7.46371	7.63901	9.51656	6.96179	8.18049	7.86601	7.17084	7.9838	6.90644	7.72876	8.86667	8.56909	7.61014	7.24372	8.28253
TA4301_NSCLC_CTA | 046 | PanCK pos	28	no	722	1	2nd line	56	1	1.8	1	219	1	7.2	1	7.62261	7.00961	7.22629	7.33108	7.45398	8.48153	8.3056	7.36397	9.97532	8.5259	7.35146	7.12728	7.46866	7.08495	7.57173	8.40492	7.15714	7.34577	7.93947	7.22066	7.24833	7.44151	7.92675	9.75748	6.95168	8.21002	8.33132	6.89956	8.02644	6.93315	7.60222	8.89198	7.53211	7.63967	7.21855	8.0007
TA4301_NSCLC_CTA | 023 | PanCK pos	19	no	829	1	2nd line	54	1	1.8	1	261	1	8.6	1	7.7868	7.45712	7.4319	7.43828	7.82825	7.54146	7.46961	7.38864	7.66265	8.10901	7.49033	7.5528	7.58438	7.33151	8.12044	8.24303	7.44258	7.45738	7.35742	7.54306	7.36561	7.2453	9.21881	9.13642	7.15029	7.92693	7.88053	9.16017	7.94655	7.25664	8.09062	7.59825	9.19144	7.6281	7.40721	8.07821
TA4301_NSCLC_CTA | 011 | PanCK pos	14	no	829	1	2nd line	224	1	7.4	1	261	1	8.6	1	7.63669	7.48648	7.26836	7.48843	7.7121	7.43394	7.89878	7.53225	7.49094	7.53458	7.50682	7.56141	7.65362	7.36883	7.59889	7.74873	7.59307	7.47056	7.7705	7.59714	7.47717	7.36302	8.68462	8.92698	7.26979	7.65658	7.39492	7.20818	7.62858	7.30333	7.92589	7.48369	8.59471	7.52791	7.38488	7.75723
TA4301_NSCLC_CTA | 037 | PanCK pos	6	yes	1025	0	1st line	106	1	3.5	1	382	0	12.6	0	7.70911	7.27248	7.67647	7.51973	7.87419	7.41163	7.48451	7.43046	8.15329	7.83138	7.38244	7.4026	7.46222	7.54099	7.68071	7.85304	7.35816	7.50203	7.76717	7.5528	7.56821	7.18918	9.8809	9.16186	7.15262	7.94174	7.64381	7.14707	7.8216	7.26029	7.89376	7.66965	7.46985	7.54297	7.32992	7.89313
TA4301_NSCLC_CTA | 029 | PanCK pos	11	yes	1385	0	2nd line	409	0	13.4	0	409	0	13.4	0	7.62892	7.41877	7.50433	7.30446	7.68073	7.86443	7.58396	7.31062	8.48281	7.97961	7.24512	7.44298	7.57872	7.22238	7.96385	8.09886	7.30998	7.34063	7.61003	7.49668	7.36402	7.22446	8.73662	9.8161	7.22922	8.17027	7.89015	7.4451	7.80459	7.00083	8.04764	8.03922	8.21595	7.88446	7.34235	8.63859
TA4301_NSCLC_CTA | 027 | PanCK pos	22	yes	2674	1	2nd line	448	1	14.7	1	448	1	14.7	1	7.76803	7.30364	7.24589	7.48972	7.63215	8.07179	7.5873	7.27877	8.09331	8.26796	7.33283	7.50022	7.33282	7.20307	8.28725	7.68844	7.58597	7.20175	7.73324	7.42613	7.33746	7.10565	7.41299	9.67088	7.17327	7.89579	7.51465	8.52477	8.15023	7.05982	7.84826	8.17503	9.56593	7.54035	7.32671	8.01236
TA4301_NSCLC_CTA | 040 | PanCK pos	12	no	721	0	2nd line	491	0	16.1	0	491	0	16.1	0	7.76138	7.17214	7.17546	7.36357	7.75932	7.53978	7.23907	7.43668	8.40667	7.77047	7.59532	7.38881	7.55369	7.28522	8.61119	7.88148	7.50678	7.53031	7.66384	7.46006	7.48479	7.3896	8.33381	9.98203	7.11482	8.2135	7.6123	7.33683	7.84283	7.17236	7.79729	7.87783	7.69555	7.50784	7.38629	9.25575
TA4301_NSCLC_CTA | 004 | PanCK pos	13	yes	1569	0	2nd line	92	1	3	1	615	0	20.2	0	7.69638	7.35582	7.47314	7.4478	7.65889	7.67364	7.63998	7.43623	8.15667	8.0032	7.40871	7.48617	7.4921	7.4851	7.88268	7.98135	7.40289	7.30525	7.71094	7.46198	7.30391	7.40246	8.51946	9.12208	7.07766	7.8811	7.55269	7.27614	7.91612	7.10193	7.81201	8.14697	7.87091	7.58454	7.26253	8.43128
TA4301_NSCLC_CTA | 025 | PanCK pos	20	no	1598	0	2nd line	112	1	3.7	1	664	0	21.8	0	7.67782	7.48553	7.70392	7.3563	7.80822	7.44875	7.18772	7.35397	7.50464	7.41925	8.84704	7.24623	7.39286	7.24503	8.24934	7.91238	7.24273	7.28257	7.62493	7.38778	7.61487	7.58762	7.94	9.08073	6.9939	7.78241	7.0355	7.55161	7.77735	6.84694	8.78591	8.30754	7.42992	7.80849	7.31433	9.2447
TA4301_NSCLC_CTA | 030 | PanCK pos	23	no	1128	0	2nd line	112	1	3.7	1	664	0	21.8	0	7.64502	7.23683	7.74875	7.33036	7.79587	7.6182	7.36642	7.29139	8.21163	7.76443	7.20517	7.21733	7.45362	7.37911	8.02364	8.03016	7.3412	7.28921	7.74	7.48781	7.49112	7.43893	8.3685	9.5974	7.0218	7.72879	7.48485	7.33068	7.82132	7.11444	7.63005	8.01003	7.46481	7.43979	7.24193	8.21048
TA4301_NSCLC_CTA | 032 | PanCK pos	25	no	1598	0	2nd line	112	1	3.7	1	664	0	21.8	0	8.08404	7.14512	7.8716	7.29197	7.62474	7.25263	7.03427	7.27469	8.00287	7.51209	7.40249	7.30974	7.27317	7.17514	8.08693	7.73621	7.29485	7.22882	7.74572	7.44519	7.45802	7.82609	7.97125	9.36606	6.78556	7.46721	7.13282	7.20736	7.74669	6.94582	7.77695	8.44765	7.00996	7.55473	7.24541	9.78286
[truncated: 1,792 more columns]

## Sheet: source_data_Figure_6d
	ROILabel	VAMP2	DGKA	TM6SF2	PPM1B	SFR1	PFDN5	EFTUD2	SMNDC1	CHMP4A	ETV1	NUP43	PRR5L	SBNO2	AZIN1	MRPS18C	PPWD1	ABLIM3	INVS	DBF4B	RALGAPA1	TSPAN4	CYB561D1	PLCB4	YRDC	GPRC5C	TRIM13	KMT5A	CSTB	EIF1AX	C1RL	PTK2	DCUN1D3	BIRC2	ZNF106	OR2A1	CD81	TMED1	TUBE1	BIVM	YWHAH	PCBP4	SS18L1	VEZT	PTGR1	ANKMY2	TXLNA	KPNA3	GNB4
R1_C2	R1_C2	-183.444	-761.025	605.69	477.337	188.733	719.977	-281.152	8.4169	-1284.66	388.132	-32.6153	417.055	888.427	-771.092	786.245	-494.467	862.458	-224.77	367.475	449.884	1522.35	215.635	339.55	-209.708	590.091	666.498	-2377.24	-553.35	-806.168	1423.96	144.691	522.099	1079.06	-246.01	727.836	-721.155	428.512	-82.2581	-612.326	-1563.89	1134.66	790.23	-214.287	-1123.82	-568.471	264.617	374.162	148.101
R1_C3	R1_C3	127.779	-345.418	751.646	364.617	356.768	-30.3358	-601.178	-25.7509	612.056	736.882	-907.466	856.058	-1437.03	296.728	-1205.81	542.668	636.469	463.323	816.134	488.759	485.425	608.759	893.259	-299.737	872.675	257.695	61.3382	6.72127	-2887.39	463.373	240.555	111.519	-1230.97	-127.624	513.969	384.15	281.494	-654.29	-96.3786	532.828	841.897	383.62	590.686	388.387	3.75059	-710.727	519.437	-13.8593
R1_C6	R1_C6	919.903	4630.08	668.666	6453.53	-2214.83	-6101.73	-5197.23	1342.8	8578.34	-2702.62	-1403.24	-4004.34	11109.5	-1063.09	2859.85	-351.258	-3159.12	2107.56	1219.94	-205.5	-5202.07	-1950.28	-3561.96	-3183.1	-4950.74	2900.63	1726.32	-2084.37	-4093.08	15.0373	-2942.56	-1085.94	11460.5	-1325.7	-3481.91	867.134	-138.079	-2285.28	1112.09	4681.5	-1948.01	3768.68	953.791	18446.4	-486.365	-4266.27	-3564.55	40.7539
R2_C2	R2_C2	669.839	-213.422	65.327	-747.782	-341.852	-518.926	416.259	-279.35	-260.189	527.244	424.084	931.394	-1538.9	488.806	195.082	837.973	58.5189	25.4818	136.782	341.169	407.124	114.943	651.561	187.115	-5.53916	858.88	615.933	-155.173	-14.4699	263.68	440.004	-183.027	-1780.45	931.889	560.875	-65.0161	494.19	749.51	538.514	-2348.26	100.897	284.518	291.766	336.012	-526.842	-506.12	332.353	-21.9443
R2_C3	R2_C3	268.139	-117.771	582.355	923.031	19.4753	388.673	-148.002	31.9115	384.562	789.889	3391.49	106.073	98.54	-387.774	232.814	499.808	-194.811	7.45682	12.041	371.279	15.7129	189.937	-74.5444	-35.5509	50.4134	33.9656	439.748	-122.67	-80.3316	551.593	290.663	398.952	-141.656	-84.9716	549.283	-228.215	5.20009	38.6394	260.194	-731.058	211.475	8.84701	-280.875	-225.653	146.944	-117.416	-4.31783	-121.805
R2_C4	R2_C4	-86.8237	-126.672	350.712	102.996	160.322	-288.835	-177.385	-269.97	355.043	2073.31	-42.0103	-176.689	-211.243	-343.966	-308.147	661.248	158.215	551.331	859.302	420.841	310.333	514.324	33.5386	-185.921	4.41307	224.374	-376.497	-231.765	-140.629	205.246	-116.961	118.86	-50.0633	337.935	-7.76727	47.5823	140.795	-73.8795	295.223	-109.583	45.3287	-183.439	283.576	-255.349	625.788	254.002	-66.0992	-71.1636
R2_C5	R2_C5	-193.082	185.151	172.674	-125.621	264.356	-217.67	-22.3528	464.988	229.631	15.0751	316.021	146.19	-164.835	-226.007	-3.7978	104.269	-54.7163	41.1319	141.661	-123.223	-118.787	423.623	-110.422	57.6033	-185.697	116.127	67.901	-71.5027	21.6596	155.062	-31.5453	-11.1223	-53.1423	-97.1608	43.0742	-280.899	97.083	255.768	45.4096	-326.907	80.8007	361.359	-283.784	-141.756	267.085	-86.2142	113.366	56.6929
R2_C6	R2_C6	292.106	-201.856	788.99	936.853	154.632	483.654	-1118.59	271.779	-495.621	67.7956	-44.308	42.3023	430.901	-71.5919	-830.157	-272.069	-200.37	903.487	304.438	-384.63	449.338	13.9815	-521.959	1043.89	-131.698	335.569	54.15	-514.529	-505.127	-69.5073	-269.455	948.144	-75.0522	-498.062	-107.604	-455.744	326.211	-73.235	536.702	-1197.62	1616.41	-920.056	-997.177	-563.898	-1582.39	1575.5	322.689	-105.597
R2_C7	R2_C7	1102.81	-1615.38	-21.7619	611.408	701.694	408.241	-715.111	-900.658	1298.84	705.683	-462.457	227.833	-32.8496	-69.5689	522.179	1525.64	877.678	-892.692	433.125	797.012	1447.87	425.187	863.852	-414.714	926.425	687.508	-1481.71	130.274	275.681	703.383	-5594.67	130.434	966.782	-119.619	292.601	-357.449	456.524	83.3324	134.76	-319.638	811.724	306.704	157.978	-2531.19	744.156	949.573	177.375	-883.55
R3_C1	R3_C1	31.2256	77.5541	117.517	-55.8944	337.345	84.4896	-22.7263	-70.5993	-80.5238	325.044	-26.4696	-7.6938	25.6841	27.6173	-109.063	276.268	25.2565	377.931	166.14	48.0373	7.99497	317.843	-4.32688	-45.6167	200.072	-17.7338	-57.5184	-197.935	-137.834	-239.578	279.073	68.2301	-137.678	-159.063	346.983	-220.194	59.6261	-144.162	220.131	-95.4157	286.974	148.386	240.713	-136.561	254.502	-16.4206	4.52692	-89.4381
R3_C3	R3_C3	955.084	-1920.59	-673.169	-506.891	-1808.84	-158.093	-222.317	83.9131	433.409	856.967	-1246.84	103.405	565.677	-936.177	-2375.16	782.26	-1874.89	166.158	-704.452	150.473	3010.65	2366.28	1432.3	-160.657	963.411	1156.52	-2082.59	-878.995	857.193	-605.602	154.906	-600.97	-157.329	-363.841	268.749	604.733	-1418.57	-482.881	1369.89	-1004.27	996.389	-254.271	-57.0021	-1150.74	-1113.09	-31.2161	-535.093	604.189
R3_C4	R3_C4	71.2042	54.0792	811.892	-321.265	390.175	134.473	-854.424	623.06	-135.561	282.909	-624.639	-385.296	-805.637	223.263	467.988	567.434	421.788	201.982	-881.808	245.654	241.49	-18.9085	316.375	894.928	228.832	173.643	519.182	246.32	-107.231	-1012.94	108.206	-61.5316	561.505	434.963	-87.5687	-60.0572	-558.676	-81.5228	577.026	-823.098	-1020.71	342.104	-96.8496	201.898	63.5982	339.051	74.3744	260.362
R3_C5	R3_C5	1815.2	-495.122	2018.5	-1169.79	1180.36	-5334.25	-5764.34	-2209.36	-3149.5	1235.74	1447.6	3262.17	-4659.16	1907.53	436.47	2994.47	1703.58	1192.42	-5820.31	-570.958	1793.95	120.215	2022.31	-748.558	-3009.07	-10651	560.735	-500.253	-969.068	-3887.49	4062.05	4626.64	-981.702	4582.66	665.422	1510.72	-3023.11	4996.54	1030.56	2264.59	1315.52	1296.48	2341.9	1029.89	-280.59	-1303.02	498.269	1199.56
R3_C6	R3_C6	-299.185	97.658	237.234	45.6937	469.186	-73.76	-99.6018	-57.4826	320.982	239.948	109.675	117.12	229.786	324.877	-36.6494	-178.315	61.7241	502.003	281.236	-421.108	227.338	243.871	44.9569	30.9997	16.5679	418.554	-178.84	58.5679	81.3715	260.221	235.805	146.002	512.24	232.494	249.588	-114.317	43.4832	-465.874	186.6	31.4556	518.086	-64.0974	275.005	103.612	-137.844	52.7628	88.8955	77.4001
R3_C8	R3_C8	657.113	641.421	206.498	867.895	142.202	460.107	-1079.69	-230.45	667.334	150.253	150.222	626.681	-404.054	-956.656	-1754.63	614.653	127.655	955.502	325.981	437.975	-221.099	496.43	939.872	-158.678	999.095	497.939	-63.3343	293.349	-295.954	652.896	-142.613	450.905	-1049.77	285.816	591.705	389.438	511.196	952.285	377.117	-1861.59	-1440.59	764.536	-609.963	437.113	1519.08	-1283.59	185.985	21.1211
R4_C1	R4_C1	997.831	778.464	503.046	42.1254	436.884	-1626.92	-550.771	607.051	-2673.41	403.117	156.967	778.828	518.963	51.0152	119.578	607.547	384.471	107.836	160.596	202.069	916.329	1141.31	213.937	796.099	-388.309	1035.48	466.223	78.2986	-551.388	716.033	537.339	930.781	850.099	933.83	367.636	548.588	279.558	-262.307	577.891	276.735	249.536	-447.431	391.865	-863.738	-470.942	-310.834	467.394	-561.112
R4_C2	R4_C2	1585.09	778.561	-114.474	-316.951	444.814	-747.429	-471.287	1235.42	-378.705	307.66	-408.197	568.225	-480.282	217.294	345.922	173.651	69.9978	896.871	63.3114	-34.2063	206.375	123.628	56.9892	-733.13	173.263	-9.25591	524.076	-236.1	-305.399	-361.316	-200.974	-528.607	215.112	324.462	1542.86	-217.852	1089.78	184.639	-36.5321	-770.238	-73.3149	-372.41	-725.603	-246.734	1136.71	1757.14	46.7272	-88.2214
R4_C4	R4_C4	761.285	-1067.15	239.267	-912.848	391.526	-105.971	-720.027	689.036	-36.1137	454.546	317.705	-182.198	482.192	-173.229	-533.289	571.188	4.62562	894.563	278.761	419.355	611.941	433.133	-418.077	443.792	431.772	230.326	244.654	-342.188	22.3061	103.365	469.635	347.465	352.971	421.782	451.605	9.93815	312.457	-211.955	298.452	-1476.67	33.248	153.25	137.883	390.553	636.35	-148.318	209.777	330.255
R4_C5	R4_C5	1045.18	878.033	-374.114	354.839	-470.068	-328.059	295.744	-732.731	-54.5681	-759.964	453.154	-509.012	118.758	-17.8711	-100.844	583.355	-1041.39	245.048	231.592	133.116	93.4414	671.036	539.909	-5.65082	67.1727	276.32	75.9932	167.236	132.548	-912.303	131.277	211.183	-466.693	359.667	419.649	-715.542	-781.81	424.715	570.867	-347.507	108.577	733.501	-355.918	405.558	1707.33	900.733	-8.46488	-116.309
R4_C8	R4_C8	7961.98	7290.97	3633.59	1094.38	5293.42	-5364.66	-10092.4	-5913.29	5010.29	-494.064	-4409.05	-7232.96	-6739.8	-4524.73	6693.73	9946.62	111.158	863.942	-4941.7	8357.77	-13473.1	-3983.83	6156.51	9337.86	9075.69	6398.86	-5870.08	-108.264	5322.95	-9828.14	-13621.4	-694.938	-10150.8	9421.98	2797.9	6753.51	-5137.52	10699.5	3849.31	-1430.07	-1668.71	-2336.76	-1565.8	5045.54	504.452	101.109	594.41	679.232
R5_C1	R5_C1	-671.645	331.946	632.622	-836.767	248.393	53.6921	489.752	543.131	169.562	-721.524	322.179	390.727	-243.767	338.555	628.087	21.416	402.462	-810.014	486.548	-63.7211	-477.289	-54.1704	104.212	342.033	-646.704	-479.834	23.3992	-425.611	121.086	-650.658	174.913	-5.07656	-370.578	-1760.6	642.876	-1089.71	-270.744	121.266	-1691.15	248.491	-407.947	506.221	-59.3891	42.5874	280.003	126.312	282.603	184.947
R5_C2	R5_C2	404.749	668.57	269.332	291.684	177.465	191.672	-336.44	259.987	458.134	182.485	75.1345	473.88	-535.807	-157.62	719.331	656.328	113.983	32.5256	262.019	488.478	169.976	56.7948	426.826	-39.8461	53.9119	326.972	271.098	2.6273	0.370772	534.263	-147.177	-1480.18	-18.8836	72.489	301.87	-688.072	1.59228	232.839	529.425	-525.145	24.1287	721.969	-1152.53	5.22584	-100.213	761.427	366.894	278.584
R5_C5	R5_C5	-2334.12	-1970.42	-1528.04	-787.14	-1685.43	-819.156	-1268.12	-3373.48	1687.06	875.938	487.215	6855.1	-418.615	-2176.65	-1597.29	8539.04	-1917.01	98.7911	1952.67	1939.48	8205.25	-1238.88	-2682.91	-645.98	1051.79	458.348	-745.918	-1635.63	-1451.56	-324.812	-1431.64	2778.43	-2189.52	-712.421	-369.995	1558.16	274.702	2686.41	1261.46	-195.726	-577.918	-1653.63	-838.353	-1411.89	2049.28	-749.752	-249.527	-1175.56
R5_C6	R5_C6	133.207	-861.744	-7.30921	-1099.9	242.129	550.257	958.873	359.759	-943.249	-259.754	-209.973	781.029	-1142.3	3323.11	-1009.99	-53.036	-444.354	-664.695	1393.67	-324.763	-231.669	353.43	-417.776	581.721	-152.818	-469.045	41.1769	-578.439	-482.687	-41.1651	1634.85	-539.235	-1123.09	60.6234	-182.234	187.031	-116.55	2021.07	-771.231	-889.917	-1179.54	1298.75	-490.934	-559.123	-1309.46	-212.15	-76.6006	-361.517
R5_C7	R5_C7	275.448	207.043	1043.27	-1010.16	-323.808	-631.99	-236.736	-98.3338	-173.552	325.662	-105.226	352.623	522.177	-378.712	1380.93	87.58	-170.365	-53.7321	19.142	56.1885	-68.5007	273.559	851.408	1301.68	-522.319	671.645	1402.91	736.764	-404.289	-258.213	-612.423	116.753	577.901	245.329	1216.08	-381.593	389.63	419.147	932.135	-528.11	-212.272	-86.2617	-553.418	-431.783	-745.54	917.545	244.048	217.826
R5_C8	R5_C8	868.409	-1615.77	546.302	3.56152	108.428	-1718.66	-746.914	-1552.14	1059.41	868.05	-774.103	253.505	548.304	-832.736	-1615.04	-158.491	851.108	1343.25	635.414	561.238	953.983	958.752	844.159	565.243	1007.61	224.382	-865.933	330.711	-461.312	985.239	504.71	449.601	1101.13	23.2754	657.487	-293.852	561.324	-1892.58	111.112	-9.37647	842.348	339.794	357.872	558.956	783.896	838.844	332.119	-1206.34
R6_C1	R6_C1	-55.636	-221.271	735.781	-513.862	356.743	-486.832	-145.331	192.299	-104.415	186.91	-101.857	494.252	-394.826	-292.569	-77.8902	-135.651	-11.8728	210.393	-381.049	-29.2016	34.206	-256.187	294.864	-83.0193	-65.1879	-253.483	355.924	-171.29	-124.726	501.334	-92.3232	137.717	-336.53	-327.166	547.365	-343.639	137.602	-498.079	-249.316	-383.917	-10.7806	-28.9225	-308.647	-157.392	110.982	-112.168	458.321	220.236
R6_C3	R6_C3	-25.0687	339.816	386.669	-174.302	145.805	-270.247	51.8257	-274.143	2.97754	165.993	67.5479	394.065	-78.961	-214.147	245.258	122.584	-85.4387	123.395	46.3559	61.4368	211.259	247.958	262.266	-71.1614	10.2889	437.469	96.9539	15.5037	-34.3377	708.322	-52.7595	-14.535	-97.575	-81.6012	496.07	-223.761	244.599	-114.117	-18.1931	-207.581	15.0255	231.225	-166.91	-140.503	414.52	19.092	170.684	-42.0821
R6_C4	R6_C4	542.255	-540.733	551.701	200.472	-94.5306	29.7884	-1231.27	413.38	393.372	310.017	83.4596	-499.267	209.552	-647.23	-680.386	585.059	499.035	607.723	-557.417	307.07	723.923	474.601	101.78	15.1588	465.821	481.548	-1855.22	96.543	-738.742	282.648	39.5733	422.766	508.522	519.575	379.212	-999.868	-220.385	-754.357	123.714	-138.865	397.894	537.45	-165.91	-739.529	-343.629	314.755	158.386	-3649.6
R6_C5	R6_C5	287.007	67.9487	338.216	690.407	-671.049	-665.762	-572.144	318.558	69.5302	245.885	-24.4404	289.112	145.968	-523.69	36.5126	-36.903	-228.754	489.162	-163.741	363.552	-1077.33	466.794	558.815	366.076	402.558	241.718	-442.774	-481.835	267.074	265.946	132.128	219.397	-233.78	445.614	485.09	165.623	83.6447	242.531	56.2794	-936.654	225.638	515.561	-95.2142	158.108	594.424	-116.908	195.124	-141.672
R6_C6	R6_C6	2918.25	763.843	149.33	-501.814	-106.305	-2835.92	-2299.13	-1493.71	-3447.55	972.486	-148.964	741.07	5414.62	-3177.14	-898.275	516.856	-1245	-356.689	-1386.49	-1832.41	-637.109	1906.78	2601.97	750.968	3020.67	1029.98	-952.664	-1041.54	-1807.33	468.657	-2049.09	2742.46	-688.144	1895.29	-1137.44	106.556	245.604	-1727.12	-474.816	4144.85	4620.87	-3195.58	343.702	-754.07	176.007	1437.61	-237.555	-1635.64
R6_C7	R6_C7	388.554	132.302	412.558	407.007	-928.495	27.6041	-489.159	-422.342	309.683	-26.5245	149.525	679.914	-793.145	-2330.99	439.805	1155.13	58.3623	240.782	-1052.29	589.294	194.16	306.289	804.515	-722.57	571.156	443.819	-912.917	-173.953	-232.576	678.507	-357.357	-217.117	630.407	803.146	294.211	795.477	-110.23	352.167	967.591	-655.608	-2.28098	862.764	-260.447	-2598.31	379.849	201.84	113.69	324.989
R6_C8	R6_C8	185.562	-59.9127	832.96	-234.669	-5.68055	-534.246	-167.472	-71.1165	83.4336	96.0921	272.273	237.06	9.2829	-273.41	-11.7208	-2.32118	387.454	270.427	890.355	-14.8742	139.699	618.791	2.68799	492.427	0.688143	264.715	192.951	-153.337	-154.94	175.274	-20.3256	107.041	-452.19	136.49	679.856	-294.335	22.697	-31.9628	837.008	-413.264	53.7256	242.753	37.0601	-141.691	-425.278	79.2434	512.903	29.583
R7_C1	R7_C1	253.057	-810.383	646.84	-590.705	651.786	394.426	-1168.88	643.246	638.034	586.174	12.2394	321.162	739.748	-88.7439	-756.732	219.434	937.564	-634.585	-111.905	795.577	1256.91	643.947	-1474.01	991.372	640.619	167.145	791.428	65.7647	339.022	-182.468	8.70817	949.138	678.82	-783.478	524.358	-49.8365	112.371	-102.979	75.75	501.814	196.857	398.367	609.646	-1192.05	-67.3424	256.426	422.696	181.423
R7_C3	R7_C3	500.738	1037.07	1819.83	1528.22	1079.79	208.753	786.434	2666.16	-391.796	-1017.42	1537.59	433.321	-3350.63	1849.35	-710.441	1574.63	-292.946	-1269.9	-3575.73	223.254	581.404	-2905.78	1536.01	-281.941	-123.701	2176.91	-906.081	414.615	47.7568	-1496.26	1127.11	-3693.29	-3387.83	-953.564	-956.256	63.8812	2215.54	2747.84	-2328.18	325.577	81.8213	-2832.69	713.089	590.666	541.317	2503.06	20.8672	933.141
R7_C4	R7_C4	454.628	433.062	399.646	-307.098	127.566	-2421.52	650.454	155.603	99.6181	-190.222	276.588	762.557	-650.136	538.338	874.455	-712.837	865.774	48.1628	825.25	298.272	-1430.82	850.976	808.477	-221.264	-2704.9	-120.631	484.788	-24.2247	-362.093	559.027	340.668	-249.313	-374.086	-224.129	599.069	-4539.69	614.72	-53.3222	323.769	-37.0771	706.44	649.411	-485.365	261.037	-520.333	33.1852	648.617	457.059
R7_C5	R7_C5	671.054	-1298.81	868.868	286.725	-801.786	399.347	-452.582	-1244.82	696.664	788.22	467.8	-61.5114	-183.337	-817.979	242.959	512.373	-126.976	511.18	755.456	134.293	994.339	275.868	976.932	201.362	-196.484	432.101	49.3974	-96.8597	-1047.13	79.6438	-579.509	726.922	1069.92	1172.03	966.472	-527.989	-124.07	708.34	676.738	-2199.6	1171.33	-225.054	-109.893	-812.67	864.397	-2258.49	706.879	-1168.02
R7_C6	R7_C6	-246.002	117.786	882.416	209.798	140.931	-930.735	-295.797	-127.28	-2229.22	731.439	221.373	617.148	-467.517	-1058.74	-451.219	1342.43	-3285.02	-245.87	1438.13	124.113	720.227	387.183	1.69774	288.263	770.118	160.342	627.719	-1117.01	170.895	-318.225	-741.579	-208.872	-820.546	-827.47	528.987	802.169	-835.603	414.797	497.897	-342.109	45.5706	1176.57	811.245	-2220.22	-499.138	323.983	553.06	343.995
R7_C7	R7_C7	229.868	256.187	179.989	47.3626	218.727	-158.246	-583.87	-199.785	337.358	263.799	-53.0322	472.211	587.79	-762.4	618.212	629.78	320.264	713.821	-177.429	310.801	540.19	415.039	-298.37	-224.156	136.082	-51.0823	-163.602	-2.0918	312.934	558.003	-1309.59	299.935	-579.109	-1281.96	186.393	255.532	562.563	25.4953	-121.476	24.1328	-442.612	192.738	211.966	201.889	68.4242	-149.049	281.303	223.299
R7_C8	R7_C8	30098.9	-471.874	21268.9	-17665.3	-13558	50203.4	-32599.4	10224.2	65712.3	-10918.7	-6590.57	-20168.5	-19328.5	23531.5	-13153.3	22107.4	4696.05	-5710.02	-898.539	70196.2	-19899.6	-17101.3	-8072.76	31643.9	-22478.7	6873.79	-2417.47	-11050.6	-5306.36	-19180.7	8392.76	13740.8	-7535.26	31990.9	-8569.9	-20354.8	-10699.7	25355.9	-14050.4	7109.58	37965.4	30937.1	-8270.93	-8271.14	-13863.4	31571	11137.5	-11685.2
S11-32143	S11-32143	247.016	4645.82	898.064	37.9208	-890.761	487.744	-1481.72	-40.3574	-524.675	738.31	176	-70.2245	-523.238	-897.833	125.842	82.9971	-261.55	780.999	-712.447	-326.008	-873.048	1081.75	182.002	1096.64	-350.322	1249.55	-121.152	-334.467	-150.25	209.885	-136.212	-415.181	642.567	-646.262	93.911	-978.785	-1332.8	-777.69	-342.916	1321.61	227.865	-484.687	196.549	-559.909	2657.98	-286.36	-140.353	-305.427
S13-28478	S13-28478	101.373	-184.553	361.321	-101.555	308.877	345.881	-372.895	-202.815	-191.512	702.491	-53.7561	-168.136	-118.803	-351.631	-22.4712	829.687	-30.1061	-42.3897	62.5764	-8.40992	-41.8744	549.721	-39.8246	199.876	699.822	172.858	-177.583	-188.206	-101.359	74.7862	-44.9108	328.631	-15.5091	695.956	267.604	411.561	67.8845	236.259	282.248	-183.509	300.936	346.592	-105.181	-203.673	721.799	70.6019	-66.0669	-80.8579
S13-7196	S13-7196	438.036	-396.466	1108.69	-421.283	2539.6	-550.85	-586.719	-1019.26	-725.627	605.402	-372.493	1962.78	269.517	-274.665	271.598	-601.974	-388.214	-633.492	-484.232	-319.934	534.626	1110.87	892.878	884.016	47.2903	1782.66	-380.885	-329.025	-213.178	-714.78	-667.528	2225.1	-601.087	-113.509	935.519	-516.675	2408.05	-719.45	154.975	-653.694	224.178	-211.332	-724.798	-254.367	535.091	-77.5738	553.593	-239.637
S13-8074	S13-8074	-156.062	-1362.41	182.039	-221.072	710.547	-156.464	-1508.58	-655.782	877.826	-1283	-252.402	-1793.4	-1696.39	761.459	-1823.37	1239	-34.2209	484.779	-37.0933	774.376	2451.38	-76.8741	-1013.05	703.269	-6.10782	-918.816	-765.717	-799.601	-565.399	-589.779	1535.58	-212.485	-816.335	81.8652	-132.224	2167.54	-1177.66	-484.828	588.344	459.969	1388.65	-473.675	3574.58	-770.633	-1018.15	-713.511	-489.868	-953.559
S14-10489	S14-10489	300.556	865.43	431.184	-677.786	-239.447	-508.802	13.1089	243.896	656.941	515.425	385.833	377.312	788.4	-478.842	-291.777	317.248	493.321	150.726	-385.007	-740.591	31.3065	-323.292	480.549	937.693	165.384	161.407	-28.2191	272.564	266.799	-89.0798	-303.066	721.849	-60.7811	288.239	376.103	697.863	299.281	100.126	-83.0664	-206.689	-420.276	682.409	-150.626	24.3033	-791.977	593.495	449.31	359.634
S14-14165	S14-14165	255.724	322.055	312.349	-15.5897	-85.6055	226.293	-315.587	-236.174	71.5312	371.366	-1.01804	262.411	102.222	-487.758	69.2368	-236.132	-49.6046	297.81	-293.146	155.14	-247.284	257.666	420.511	182.995	267.125	570.458	27.5079	-506.304	101.143	351.805	-189.567	215.808	-731.826	91.8128	193.376	18.0457	352.558	331.674	322.882	-412.136	386.155	13.7419	-928.347	-446.68	142.261	-439.736	294.646	227.529
S14-25109	S14-25109	-2346.91	-65.6106	-656.924	-991.128	-121.646	1160.77	839.516	703.107	-99.6589	555.11	3.73644	1348.02	653.721	-943.435	-389.465	-1158.02	713.423	1201.3	1160.95	-591.028	-1675.7	811.878	77.0927	-1921.92	-4051.99	831.768	1537.96	534.804	-447.602	703.959	-768.839	836.322	1362.08	-793.836	-152.764	-702.41	610.081	307.93	344.858	1444.52	225.102	311.46	-5243.04	689.53	6.70498	503.67	900.789	547.205
S15-15403	S15-15403	548.164	782.004	137.799	-95.1645	-707.556	-855.955	-1858.46	-1484.92	-271.986	621.059	73.1786	434.944	921.74	46.3448	320.594	572.827	701.611	490.206	-391.328	569.712	1331.88	813.026	-1291.06	-177.423	307.542	605.339	-1182.06	464.471	370.478	389.578	169.547	691.538	475.975	-1144.16	302.391	590.807	876.543	-1903.37	915.837	406.687	307.165	278.474	-100.236	-350.311	485.9	21.0049	46.3826	-95.1633
S17-16092	S17-16092	341.165	-35.6904	314.354	-847.581	420.539	-432.66	216.306	-699.09	-146.944	-250.545	131.933	-107.906	269.237	-241.161	-386.922	419.491	-520.533	-307.675	353.355	170.429	352.374	287.286	-625.317	675.48	-319.16	-308.147	74.1584	-439.352	-687.243	-1081.79	-130.998	139.902	264.438	220.588	975.14	-293.558	559.567	1140.3	199.366	-557.505	354.293	821.086	704.183	-253.328	-120.104	-231.594	135.98	-139.231
S17-18548	S17-18548	63.4201	-934.013	-412.612	251.004	397.795	-236.655	-158.037	65.662	-491.997	-34.7041	369.976	106.822	-1645.06	-371.282	-1054.22	-1057.24	-1.027	-750.246	405.956	-87.4024	273.457	626.321	479.652	504.059	-20.4071	104.711	-525.584	181.328	342.21	-598.207	-1313.75	-180.838	480.303	335.701	485.179	279.985	-171.484	-336.678	-190.667	116.958	771.83	-164.618	-777.265	371.507	711.066	636.363	257.831	150.76
S17-28460	S17-28460	-3452.82	6896.56	165.997	514.63	1475.27	-312.617	-1748.2	2748.29	7314.77	3206.57	2970.33	5679.23	5341.33	4701.01	7425.14	3566.59	-13991.6	1187.66	2349.62	4427.94	-2570.63	-1186.98	1883.4	-3089.16	-30156.7	-9883.91	3241.09	613.629	671.713	-12293.2	2363.31	2234.62	-1532.57	6388.91	1886.26	-10018.1	2470.18	3718.69	4689.08	6307.94	-3757.16	4804.29	-2977.46	-2963.52	-4320.64	-2011.35	-581.046	-324.945
S17-9483	S17-9483	2.20577	270.793	383.994	-153.203	214.452	-102.169	-201.752	66.7259	-138.819	87.4259	-20.353	-4.35271	-215.088	-135.333	137.59	97.0608	-77.2094	58.4697	124.292	91.9142	-109.472	32.7272	296.823	100.131	312.11	405.017	404.807	-159.723	-87.0413	167.688	7.24728	58.4491	100	-246.568	142.559	-255.375	222.356	12.6322	173.567	-62.5978	38.1161	207.448	441.526	-140.937	248.911	-177.331	1940.41	-67.8351
S18-565	S18-565	-44.341	215.223	412.982	57.2975	115.869	-330.636	-127.332	-69.5493	15.7863	48.6899	97.8767	235.907	184.398	-9.60067	-61.5026	-226.738	133.346	203.525	332.162	29.6564	-92.245	538.795	221.637	207.19	-14.814	93.5354	383.156	301.038	-66.9749	148.577	-88.0328	-17.9811	-71.1223	0.154851	369.295	-249.517	126.278	402.598	-1.83657	-172.338	45.9676	300.737	-139.302	-123.304	296.558	-39.8083	234.683	-27.0014
S19-12863	S19-12863	-7975.55	7279.41	-1610.23	1528.33	837.832	4284.87	-8706.55	5378.48	-1564.79	-3468.49	3216.76	-3759.21	-4173	53.7699	-337.872	-2784.75	-3842.52	-6276.29	-3639.43	-946.249	-7435.73	-1949.83	-1333.44	6403.83	6482.87	-553.817	7562.07	-2903.19	17949.2	-7937.71	-1219.76	-7030.64	-2709.83	1867.31	-1224.87	-3641.99	-3296.34	1436.81	1120.6	-164.554	-6884.81	583.116	-4965.44	-4730.68	-739.177	2116.8	187.837	-1970.8
S19-20906	S19-20906	1708.86	336.706	260.038	64.2269	-66.5787	-276.179	-193.25	284.672	151.154	-195.012	129.644	-80.2912	-334.412	344.19	616.9	376.717	1255.35	376.476	144.089	20.9936	357.207	55.2379	67.3654	-111.639	-325.823	939.293	238.611	-250.937	59.4803	-301.947	137.18	44.375	427.674	285.181	384.62	-127.74	81.6127	564.993	295.957	-521.127	-0.657433	-62.5719	284.085	-128.207	191.707	-324.211	-4.5552	-99.9037
S19-21466	S19-21466	-2323.52	-3475.27	-3735.94	-5090.36	-1989.24	-6840.5	-4186.4	905.232	-3377.58	3478.55	-283.272	2913.17	4293.98	-5695.96	-5309.95	1471.84	1264.14	12103.9	1777.99	3485.44	2764.32	-1803.67	11202.1	-3090.78	-878.575	-4086.39	-5311.84	-2140.35	-2588.52	1079.41	-3184.49	-2299.23	3236.11	-3661.29	2757.86	-1500.68	7252.48	677.043	6919.89	-2269.79	8971.6	2745.19	3249.89	-2589.19	-317.195	8013.96	3234.85	-433.661
S19-26268	S19-26268	564.407	468.865	508.715	-1989.58	1085.5	-2227.2	-1551.72	1426.38	-2135.61	1681.6	286.704	467.931	-2665.49	341.537	398.129	-1844.33	930.15	457.165	589.855	899.084	-1936.04	1935.71	-568.314	-361.859	1009.46	146.39	2183.04	-524.311	-205.312	287.653	-230.59	12.0907	1232.06	559.405	1642.86	125.709	-357.562	933.55	-337.488	-174.386	-180.864	323.26	-2627.03	704.83	1525.15	479.111	365.175	455.074
S19-26656	S19-26656	504.865	45.6861	-181.836	-604.498	29.3088	262.845	-468.847	-537.548	-134.186	444.188	172.891	237.86	-173.443	-257.008	-385.926	277.123	-287.076	-135.128	-161.663	2851.85	-108.299	148.694	68.5443	1378.46	66.4021	-11.1326	-615.361	-203.335	-311.677	-81.9274	-228.213	339.193	294.816	799.66	269.324	-237.934	-108.435	959.185	-43.9393	554.169	568.154	-226.235	-59.4777	-247.847	159.757	-447.03	-195.366	-146.223
S20-1194	S20-1194	412.974	256.494	1099.24	693.512	-117.395	-381.067	1130.04	-71.1421	-1217.66	231.122	940.902	-1312.66	993.871	-307.353	-923.236	-1415.84	-821.519	-945.882	247.641	-152.887	-245.02	1042.17	-128.208	1099.51	117.565	-133.959	379.101	-757.691	773.73	-875.19	1077.4	421.754	-25.7716	-1239.18	694.727	162.697	1202.68	1945.48	-156.622	-43.3103	974.701	-259.297	72.7254	-2759.53	423.191	-621.963	-609.194	549.227
S20-27058	S20-27058	1364.07	515.562	1043.99	1612.4	-623.361	-592.969	-3380.41	-1354.1	-153.224	145.599	-622.713	148.574	-778.144	-838.456	19.5964	2559.55	1160.02	555.599	-223.728	-576.197	913.888	281.828	-583.471	-2437.94	-698.776	537.662	625.109	-165.845	-209.996	-594.953	-701.218	315.288	1751.27	-348.876	1531.38	366.929	269.927	-2888.18	-1023.58	-1512.06	1498.94	250.325	101.64	-664.462	-1204.43	-930.471	243.998	-769.276
S21-12496	S21-12496	-4349.63	2191.48	-2385.95	10158.3	1273.57	-2319.63	-1656.7	-5226.77	-3398.18	-1996.13	-2302.8	-833.402	-3295.18	-3483.94	265.958	-2300.4	1117.61	407.379	-1995.19	-898.064	-3489.01	3042.38	-422.716	-1000.74	-405.281	-955.728	-3138.69	-1318.19	-1337.22	5378.28	-2199.12	-1184.51	2014.65	-441.838	-2481.54	-3416.99	1910.84	-1486.91	-664.863	-2809.49	1579.54	-39.6986	-336.913	-1768.02	4676.74	-3966.64	-949.491	958.513
[truncated: 5,000 more columns]

## Sheet: source_data_Figure_6f
	Spot_ID	DSTN	CISD3	PRRG3	GABBR1	EHD2	PSMC5	MID1IP1	GNL3L	SRM	PGM3	TMTC3	MYC	IGFBP7	THY1	PDLIM4	TUBA4A	PODXL	RPL28	TAF1D	HLA.DQB1	P2RY11	PAPSS2	VSTM2A	PRCP	RNASET2	PPFIA1	STARD3	BMS1	ARID5A	TOR1AIP2	TPD52L2	RPL6	HAVCR2	SEPTIN9	SRPRB	ANP32B	HTRA3	PAXX	NFAM1	MVB12A	CNOT6L	DUOX1	NIPSNAP2	MPC1L	EIF6	RFLNB	SMU1	LCE2D
1	1	26.6561	23.6854	23.9433	25.9943	28.8038	29.0553	28.1622	19.2554	25.0388	29.193	25.9529	27.4165	165.1	35.9883	21.128	24.3099	22.921	184.422	23.3092	72.5169	19.5939	24.4933	24.5243	27.4296	30.6417	31.6239	23.8499	23.1285	22.2149	16.6416	31.0077	81.8181	23.077	30.1718	29.1159	22.3561	37.8953	27.0283	24.6898	22.7504	26.7162	24.4266	22.7099	39.6897	21.0946	25.2385	21.4871	23.6926
2	8	20.08	32.3491	20.1242	20.6232	18.4665	35.4848	32.2054	24.4307	32.9345	19.9	21.9804	54.1731	95.767	15.6514	28.3079	25.3	19.1063	212.605	19.4832	111.269	23.5192	17.4953	19.238	33.3798	37.0783	30.8571	23.3013	21.1787	17.5998	17.9523	34.7627	111.683	30.8969	31.9663	22.2847	38.3899	11.6734	22.971	22.5309	24.2713	18.6043	17.6479	88.4305	27.01	37.1781	18.3529	26.5252	17.888
3	9	19.5391	25.9905	20.6094	21.9068	22.9552	34.8761	23.7759	19.5852	29.886	21.6615	23.6515	28.3101	184.384	35.1618	27.1282	24.2701	32.089	136.14	21.4913	40.1698	22.4276	22.2423	23.7272	18.4139	17.1676	27.0044	22.2862	25.7954	24.3809	18.5453	28.7198	73.7597	18.6546	23.5365	25.5818	20.0004	46.8363	16.5974	25.4614	22.659	20.1769	28.9597	25.287	27.6663	22.0217	26.4717	25.5833	22.0715
4	17	26.4864	27.0297	28.6596	29.6104	35.1794	32.8703	36.1302	19.0159	24.1773	23.3624	22.6832	22.5474	136.371	99.8334	22.6832	16.571	21.8683	143.706	16.9785	119.393	16.0277	28.6596	22.9549	25.5356	27.9805	31.512	20.6458	22.4116	18.4726	15.3485	28.7955	54.7386	12.7678	33.4136	19.4234	32.7345	47.9472	22.1399	19.9667	24.0415	20.3742	25.3998	17.9293	26.8939	15.8918	19.5592	18.7442	24.8565
5	18	20.2448	25.7641	34.2372	23.177	27.4458	31.5207	34.1294	26.1307	23.0476	24.2118	26.0229	35.9189	64.6799	25.8288	23.565	17.5714	31.6931	58.6862	24.7939	59.5917	21.8187	16.1484	28.6532	27.9201	29.0413	27.4458	31.5638	24.0178	12.7635	18.2828	28.5238	31.2835	22.1636	19.7489	21.0425	25.5701	20.0939	24.0178	22.3146	24.8802	25.3761	26.9715	28.5885	31.7794	22.4439	21.6678	21.0641	19.8352
6	20	20.6092	27.4006	24.4316	29.6514	27.4616	28.9896	23.3563	22.3376	26.7084	24.4795	21.924	33.6435	98.4664	28.6109	17.3267	19.9301	21.3014	55.4064	22.6684	62.9727	19.7603	24.7842	19.9867	34.9626	22.0111	27.849	25.237	17.9754	23.809	16.2035	24.4882	42.272	21.2927	18.8548	28.5891	23.2779	22.9514	20.113	24.3053	22.4377	10.9402	27.7446	22.0807	35.3152	30.9443	22.1373	16.5562	27.2874
7	21	22.5042	22.2264	31.6726	31.2095	16.5772	28.8943	24.6342	30.8391	23.0598	31.1169	31.6726	19.0776	86.3123	34.9139	21.115	14.0767	28.1534	132.247	14.0767	101.315	21.0224	24.2638	25.0973	19.1702	22.5968	28.5238	15.5584	21.115	17.5959	20.4668	29.8204	42.3227	12.5949	29.4499	28.0608	24.6342	32.043	30.6538	20.652	20.1889	24.1712	28.0608	27.2273	32.6913	26.4864	34.7287	24.5416	14.0767
8	22	25.2001	27.9516	19.2364	23.4051	18.9201	33.2215	30.1218	20.5932	24.7364	23.1641	23.6808	33.4312	86.6281	30.0757	26.4187	28.5061	18.2997	222.628	21.4133	161.561	20.6328	20.8552	18.6448	31.1555	19.5394	30.2856	20.6796	18.0317	24.3947	20.3504	30.4496	91.3974	36.761	35.9417	20.8572	25.7429	53.7358	26.3571	31.2874	18.7306	23.0048	14.9834	25.636	29.0741	27.8601	23.6149	21.7447	19.493
9	23	12.7622	27.7471	26.0741	22.7999	21.6289	26.8867	31.2364	27.1257	21.6289	14.7698	30.1609	38.3106	40.2703	14.4591	24.2578	21.0075	18.5698	99.2777	24.7836	82.1658	22.4653	21.3182	25.9785	20.1471	20.2427	35.9685	20.7924	18.3547	27.1257	24.1622	29.5634	42.1823	26.9823	34.2238	24.7836	24.0666	27.1496	23.2062	25.3333	24.5924	16.132	20.8163	20.2666	27.1257	22.1547	28.3924	21.4138	21.8679
10	24	18.8498	27.0929	21.283	27.1229	13.0532	30.6597	23.6668	25.853	19.4848	21.126	21.4208	31.656	80.5159	22.9543	19.0055	28.5836	19.9359	257.586	25.1559	130.788	25.0093	18.867	21.9085	28.2891	25.7675	26.6094	21.6599	22.0571	30.5489	19.4792	24.5579	110.935	24.1294	55.6674	21.0616	31.349	16.4432	26.6684	22.5735	18.7082	28.6103	30.9416	23.1969	26.1618	22.9542	27.0946	22.2623	21.2157
11	25	19.7486	26.1472	26.2663	21.9958	23.5602	32.65	25.6444	24.7985	26.576	23.6303	25.4797	27.0274	32.3465	22.3295	21.5405	20.7239	20.4397	76.3265	27.0365	74.7781	23.6899	24.5411	31.6759	21.1799	21.7733	32.4278	27.1904	30.5405	24.6282	35.5997	32.169	36.8614	23.0856	28.0468	23.5769	23.7624	28.3293	24.3314	29.9751	28.3134	19.8465	31.8839	21.9353	35.1987	21.428	22.2227	15.7213	25.5612
12	27	20.3176	20.6949	20.0723	31.2907	29.8695	29.5677	24.2478	22.8769	23.4051	20.8772	25.4425	28.3792	113.259	46.0619	29.9261	17.9217	27.0272	129.307	21.1225	73.3281	22.8832	20.588	24.7257	25.6626	18.0663	27.7692	26.3166	25.8136	23.839	19.4183	24.732	45.6721	20.8898	21.4935	26.1343	24.7383	40.2264	18.255	24.4175	25.3608	22.399	20.8961	20.4936	33.2275	20.4685	25.7507	20.6949	23.9082
13	30	29.0745	37.8849	29.0745	33.4797	20.264	46.6954	29.9555	28.1934	26.4313	22.9072	37.8849	29.0745	45.8143	14.0967	28.1934	29.9555	22.9072	80.1751	22.9072	51.1006	29.0745	22.0261	33.4797	24.6692	21.1451	33.4797	17.6209	34.3607	30.8366	29.9555	22.9072	66.9594	19.383	29.9555	22.9072	22.0261	15.8588	22.9072	26.4313	19.383	24.6692	26.4313	25.5503	34.3607	33.4797	20.264	26.4313	25.5503
14	32	21.0531	27.3084	26.7784	19.4454	19.3067	23.0283	25.9793	18.4933	23.0402	24.1262	22.6501	34.613	105.607	18.1056	19.3564	20.0275	16.7101	124.803	22.0727	61.2966	22.5078	20.9867	24.7451	23.5915	21.0756	26.6694	23.8843	25.032	28.9576	13.1414	30.3175	61.0441	26.8768	34.2644	20.2931	26.4832	27.0049	30.6566	28.2913	16.8607	22.0703	23.8843	19.8663	28.9268	20.6547	21.6103	23.8369	21.3791
15	40	29.0878	19.6451	20.4245	26.8848	35.4787	29.1869	35.3136	22.9214	21.1115	37.1895	29.0415	28.5626	165.11	59.4901	27.1688	23.6117	34.6728	144.184	20.3552	62.5055	19.7574	26.5843	41.7078	25.0881	25.1508	30.825	22.6143	25.8708	14.5521	11.5169	19.8928	75.2775	19.906	34.5374	20.4278	28.959	28.632	31.1388	20.5071	22.6902	23.6249	29.3454	18.7302	28.7146	25.1475	26.4125	16.1705	21.2932
16	42	26.5543	26.826	26.3506	27.2335	27.573	41.3595	31.3762	25.1281	19.2875	18.4726	26.2147	48.0151	200.006	51.1391	21.7324	27.3693	40.6804	153.349	21.4608	36.1302	21.4608	16.0277	16.7747	24.3811	18.5405	28.7955	28.0484	16.9106	22.072	14.8731	19.8308	118.034	12.1566	24.8565	24.5848	52.4295	30.4254	22.5474	26.2827	20.4421	17.4539	21.0533	25.8752	20.7137	30.0858	28.2522	27.7768	16.3672
17	45	20.1824	27.0856	31.7118	24.1374	30.753	34.9956	23.9936	19.3674	21.5487	27.0137	28.6197	26.1269	111.914	36.242	21.4048	18.6244	19.7749	126.751	25.9111	127.039	28.7875	25.7673	29.7223	26.9658	23.6101	33.1739	30.753	24.0655	25.3598	23.4423	31.8556	46.4531	21.5487	26.7261	28.5718	22.2198	33.893	32.8623	24.2572	30.5612	24.1374	25.983	26.3666	26.1988	24.473	25.3838	23.1067	23.3224
18	49	29.5472	33.7916	30.9411	23.9969	27.0609	25.8428	24.3611	21.2218	24.0848	22.0757	28.2538	23.0677	164.123	22.8919	26.6967	23.4444	27.965	61.5934	21.6236	64.0797	27.4251	29.2584	36.8556	29.1705	28.0906	32.2345	21.3222	21.8873	22.2515	27.9776	29.8235	41.4138	23.6202	27.1739	23.6328	23.6328	30.3886	22.3268	31.9582	34.4571	24.2857	27.1237	26.8851	24.022	27.3497	18.3713	24.4867	26.4833
19	51	20.8369	27.7053	27.1626	27.7636	25.6526	33.8614	22.382	22.3097	22.1566	25.474	26.2465	34.3819	84.9467	18.6317	23.7961	25.346	28.9566	63.7721	28.6774	74.6186	24.9851	20.7118	26.6676	23.4761	21.1133	23.7796	24.4209	21.6852	18.2976	32.0007	29.2449	51.0309	19.6522	29.599	23.7738	27.461	20.6976	26.2204	26.5961	19.9087	20.2155	30.5325	19.901	31.9367	27.1956	24.5336	22.1817	30.2127
20	55	22.8133	25.9982	23.6347	27.2664	26.3009	31.3593	33.4489	23.3753	25.3209	26.0126	21.8189	31.0999	200.103	26.1712	28.0879	27.0214	31.1863	63.8138	28.1023	36.2303	19.0087	24.1824	28.6499	23.9086	25.0038	30.4802	24.9174	18.6052	29.3273	14.2529	32.8436	79.1187	20.9542	27.3097	21.8189	37.6571	27.8573	26.5747	25.9982	25.1768	26.8197	31.4601	27.3961	37.1815	30.8116	24.3409	26.027	22.7845
21	66	19.372	29.3626	23.7791	21.52	23.2246	42.1149	30.9126	22.2097	22.2802	21.9963	19.6726	62.5031	97.3026	20.7012	29.4321	24.021	36.8021	223.544	20.2239	122.731	20.7196	18.6182	22.6623	21.7535	35.733	25.2565	22.1082	24.8198	19.8488	21.0747	34.9465	85.8295	26.599	28.8562	18.6582	39.5886	25.9687	26.2042	24.1685	21.9415	19.2841	22.609	20.6501	28.1963	23.5576	21.559	17.614	19.2693
22	67	24.6696	23.2836	25.051	25.5089	24.5746	31.2233	20.5928	18.3981	25.1585	23.3214	22.0797	34.9586	231.519	29.6892	22.5802	29.6764	29.5119	166.633	22.5015	54.2783	21.6663	22.1876	25.2668	28.0451	37.7754	29.1312	20.9349	25.3718	21.6968	20.3818	30.1021	95.1024	22.9685	31.2635	17.3817	35.148	19.9293	27.0417	23.3212	22.1914	18.6768	24.3092	21.711	26.7756	23.9091	23.56	21.1424	20.053
23	71	19.8812	38.0026	21.2989	22.0159	26.4711	39.2527	19.068	19.795	23.5245	19.5899	19.3038	36.7405	33.8736	17.0783	31.8963	29.8524	14.5452	183.828	17.546	286.88	21.9979	23.3509	20.1548	38.5939	37.2102	24.6858	27.2569	19.8638	22.0089	19.725	40.151	63.9507	30.9013	37.796	24.4977	33.7585	16.5838	20.2953	22.6484	25.5631	18.4622	15.2518	20.3123	23.7725	40.434	21.0832	16.1517	21.1275
24	72	16.3402	28.534	19.9146	28.4932	38.4607	30.3723	22.5494	18.7095	19.404	23.5911	23.5911	30.1476	94.4054	37.3577	30.1068	25.3068	25.9196	59.3965	21.7529	65.7284	25.7358	27.0634	22.6516	20.3435	28.963	35.3765	20.3435	21.4056	26.757	22.815	32.7825	31.0463	26.7775	30.4336	22.2839	23.6524	27.8396	30.454	22.0592	22.8967	19.7716	24.3673	23.346	34.8454	30.2498	19.935	20.2414	15.3802
25	79	24.2744	21.9168	24.1579	24.2744	27.8689	31.8856	26.4719	22.1205	18.6278	17.5654	30.3429	23.6631	212.299	41.2868	20.607	28.5529	30.372	71.5715	21.9604	64.2659	24.0124	29.7463	24.4344	27.3159	19.8066	28.975	24.1579	22.8336	23.0228	17.3908	25.0311	50.8044	17.0561	18.7297	20.3451	25.9916	28.2619	23.0956	26.3554	22.2951	23.0082	34.9708	23.6922	45.5217	22.1787	31.6673	28.291	34.214
26	80	23.2708	19.6394	24.4795	27.4774	22.3169	30.7175	24.6417	18.1396	23.6855	22.2174	23.7502	30.8525	162.421	35.1254	26.2434	25.2127	24.0546	148.408	24.2742	112.125	20.4298	20.1873	22.4063	25.3281	24.5851	24.2094	22.7647	23.3741	25.067	17.8468	24.1124	79.7554	18.1232	35.5755	19.7964	26.7579	38.4198	25.7779	22.8249	18.0686	27.333	24.1631	19.2769	22.4806	20.7281	26.9132	21.3013	22.0855
27	81	25.6852	20.9086	21.2932	23.4098	23.8733	36.1089	29.4493	22.3688	23.3973	19.8103	19.8807	30.8396	187.588	42.331	19.3652	22.0755	20.7694	243.187	20.6512	164.298	19.0207	19.98	18.5154	31.8317	29.6586	28.202	20.0482	15.6832	22.7016	15.901	28.3818	97.1642	28.6878	35.7253	24.3297	29.6223	42.7902	23.6588	23.5285	18.9879	23.3537	18.5005	17.5619	19.7871	22.8364	19.7605	17.4171	16.8506
28	86	47.8884	28.4371	16.8349	17.9254	20.4917	44.1045	32.0168	22.5763	24.9962	22.6842	20.8539	26.7263	489.654	112.508	14.2648	25.2582	39.234	252.478	14.9892	93.6884	14.3265	18.2838	13.6675	37.7543	37.0607	22.0445	23.9018	16.9004	15.8331	14.4613	27.601	122.865	17.8483	37.8853	21.2238	33.9666	38.0819	21.8326	17.5671	23.3778	20.2181	12.2534	26.8265	16.5922	28.2522	24.264	21.5167	22.1794
29	88	18.5812	27.0569	33.2506	29.0128	28.3608	30.6427	34.5546	20.8631	39.4444	25.7529	28.0348	22.1671	74.6509	29.6648	23.145	22.4931	36.5105	44.6602	15.9733	39.4444	21.5151	20.2112	27.0569	25.4269	30.9687	33.2506	30.6427	26.7309	22.1671	21.1891	29.6648	31.6207	20.8631	17.2773	24.123	27.0569	35.5325	31.6207	25.4269	22.1671	20.5372	37.8144	29.9908	52.4838	21.5151	28.3608	24.123	29.0128
30	90	30.1603	31.8445	18.2422	18.0369	25.2731	37.6062	53.5408	21.1039	21.1154	19.4504	18.084	23.6012	48.2097	14.6279	16.5924	21.6825	14.4099	242.05	15.6592	444.43	22.9097	97.0018	17.8574	29.8556	68.2469	25.0758	25.239	21.0431	18.5623	15.3956	37.579	114.806	29.5164	28.5787	20.4846	39.0706	23.732	21.3934	26.5218	20.4856	19.609	17.3699	28.4126	22.5339	25.6402	22.8837	20.533	16.8636
31	94	29.6632	29.5239	17.7581	26.6552	23.6588	26.7901	24.859	16.9056	27.8532	27.1446	24.7769	45.4998	206.74	50.163	27.2241	25.475	23.5238	176.312	17.4215	107.173	24.5562	18.2317	21.8344	21.5736	26.0412	37.4171	20.6035	23.4795	24.7467	14.7051	26.8812	102.26	18.8228	28.7518	22.5669	29.6134	66.4037	20.98	19.5696	21.3388	23.1235	19.9669	20.7189	21.7095	23.7424	21.0048	23.0729	19.2641
32	101	15.5449	26.0618	31.8841	24.0541	21.8728	29.502	33.4559	18.839	22.5497	21.64	31.1662	29.8364	43.1087	21.7199	28.7087	22.423	26.4522	43.9625	22.5622	39.6103	28.6585	20.3559	30.1583	26.8459	20.696	29.4381	23.1272	23.8132	23.4971	17.927	25.6566	33.2299	18.8983	24.0449	22.8179	26.3277	20.8319	33.8028	32.3498	23.6283	28.0558	20.6287	24.8747	44.2741	20.76	27.1541	21.6685	32.8692
33	103	17.7126	22.8475	26.1357	29.1754	28.0888	31.6257	23.3446	21.6898	22.6131	22.3858	30.2621	31.1427	90.0405	26.1215	19.7012	23.2097	25.1841	60.9858	22.2296	99.5715	23.5577	30.2052	18.6856	22.0804	28.5576	30.6882	23.3091	25.1343	27.5349	25.9582	32.0589	48.8909	24.2892	17.0237	21.427	25.7664	30.6172	29.2962	29.8288	19.6799	24.9639	25.4539	23.7636	34.8003	22.0023	24.7082	28.0249	30.2265
34	109	15.3743	38.0146	22.1188	28.7893	23.6668	31.5945	25.4712	21.0208	26.9324	23.6875	23.3519	28.0105	25.6614	23.283	19.6828	20.8281	22.6454	34.2017	23.7778	49.3127	26.2999	25.5762	35.3135	23.4095	24.4103	17.4223	22.5568	22.8235	20.0691	16.9068	34.311	28.415	23.9344	21.5362	27.3196	31.5583	26.9504	23.3355	27.607	23.1565	23.0868	27.607	23.2779	51.8847	22.3115	29.6678	26.4746	37.8235
35	116	26.18	40.1362	26.9014	29.4631	30.6452	28.7706	33.2173	28.0545	27.6623	27.5885	29.929	22.9944	37.564	31.9563	29.1103	21.0172	30.1844	43.7194	23.721	64.4443	24.6978	40.1994	30.0265	28.123	29.4051	33.4675	25.0269	23.5789	26.0668	22.9023	34.1098	23.7948	24.6004	22.9023	30.8321	29.7474	24.5556	29.8606	27.2147	23.5394	27.8097	28.4073	25.5271	60.1872	27.4069	24.9189	21.7438	33.2121
36	117	16.5052	20.0796	36.8574	26.6785	30.8114	32.1936	29.8058	28.8679	20.9432	27.1427	28.2455	22.8429	36.4552	23.9133	32.103	25.2306	23.6931	60.6716	24.7979	74.2105	25.3088	19.727	29.5961	25.201	24.3489	32.5291	24.3251	26.119	24.1764	20.9003	25.9216	36.4647	24.7597	26.0208	26.321	22.0375	25.4451	29.1386	27.5592	22.5274	28.0244	24.3899	24.0105	46.8448	18.9167	23.0402	25.4746	28.5181
37	118	14.9594	24.6583	21.1401	23.1836	18.7687	27.1298	22.8936	22.1358	21.0451	22.4463	25.5877	36.9686	143.817	38.6037	22.1746	22.3891	21.6201	226.7	26.2862	143.588	17.6882	22.3084	23.9333	34.9629	19.2436	19.9912	23.1683	21.0625	25.8961	15.3904	27.4505	73.1601	25.1782	37.0125	24.499	28.774	21.6426	28.8659	28.7802	18.9995	42.9113	19.2446	24.2897	30.9636	25.073	24.0895	19.8033	21.1942
[truncated: 5,000 more columns]

## Sheet: source_data_Figure_6g
	new_ID	response	new_response	Followup.Days	Status	Line.of.therapy.Itx	PFS_Days_byIT	PFS_Index_byIT	PFS_2Years_months	PFS_2Years_index	OS_Days_2Yrs_byIT	OS_Index_2Yrs_byIT	OS_5Years_months	OS_5Years_index	CD86	SELE	FOXJ1	CCL22	FLT1	DDB2	COL4A5	ESR2	STMN1	PRC1	COMP	TTC30A	CCNO	MAGEB2	SERINC1	SOS1	IL1R2	TNFSF4	SAMD9	EOMES	CARD9	HAVCR2	G6PD	COX5B	APLNR	JAG2	FOXM1	LTF	DNAJC14	MLANA	CCL21	PML	HK2	LAG3	LBP
TA4301_NSCLC_CTA | 014 | PanCK neg	1	no	no	355	1	2nd line	4	1	0.13	1	4	1	0.1	1	6.03438	5.61345	5.50966	5.78538	6.74382	5.75488	5.88281	5.54761	6.071	5.61712	5.56109	5.77708	5.66381	5.44016	6.38288	6.31093	5.77789	5.58079	5.88421	5.72997	5.63834	5.67291	6.53166	7.16714	5.45632	6.15585	5.16761	5.41655	5.9647	5.35942	5.88559	6.2568	5.6057	5.71265	5.5548
TA4301_NSCLC_CTA | 022 | PanCK neg	7	no	no	699	1	2nd line	56	1	1.84	1	56	1	1.8	1	6.12788	5.59571	5.14497	5.36154	7.10068	5.59432	5.45859	5.50073	6.34219	5.33427	5.52264	5.13716	5.50967	5.7888	6.60054	5.85573	5.24859	5.5866	5.52286	5.77895	5.75361	6.07329	6.40455	7.19341	5.73208	5.96902	5.06124	5.74398	5.96256	5.15937	5.77631	6.10051	6.02572	5.85585	5.71571
TA4301_NSCLC_CTA | 035 | PanCK neg	10	no	no	699	1	2nd line	56	1	1.84	1	56	1	1.8	1	6.08833	5.68751	5.46733	5.59764	5.97117	5.67571	5.92581	5.62028	5.84458	5.64965	6.70523	5.69862	5.54869	5.6167	6.25422	5.86898	5.44232	5.67983	6.00875	5.6084	5.86606	5.98938	5.74625	7.01273	5.48975	5.40108	5.00205	5.41604	5.70478	5.19412	6.17945	6.25937	5.94993	5.94217	5.70679
TA4301_NSCLC_CTA | 045 | PanCK neg	11	no	no	699	1	2nd line	56	1	1.84	1	56	1	1.8	1	5.97302	5.50426	5.43298	5.88762	6.739	5.64804	5.81714	5.76884	5.85973	5.70863	5.41555	5.94732	5.6925	5.66696	6.25041	5.94567	5.43259	5.63969	5.96904	5.49481	5.78039	6.08549	5.97401	7.1443	5.50785	6.03351	5.58336	5.37219	5.75687	5.33944	5.77337	6.07916	5.68519	5.53089	5.31518
TA4301_NSCLC_CTA | 039 | PanCK neg	4	no	no	258	0	1st line	45	1	1.48	1	81	0	2.7	0	5.95728	5.67586	5.32141	5.57493	6.26303	5.85143	5.70259	5.8094	5.84157	5.84772	5.60266	5.55427	5.79347	5.49956	6.10209	5.98038	5.75317	5.55972	5.92688	5.89037	5.79157	5.89808	6.29437	7.08674	5.79933	5.80974	5.54738	5.7149	5.85186	5.12872	6.3715	6.2509	6.07995	6.03665	5.537
TA4301_NSCLC_CTA | 008 | PanCK neg	13	yes	yes	258	0	1st line	63	1	2.07	1	81	0	2.7	0	6.4661	5.29829	5.4873	5.70408	7.23031	5.77304	5.49554	5.4609	5.87707	5.52916	5.34244	5.71739	5.83799	5.64099	6.77686	6.07759	5.77786	5.41983	5.91968	5.42931	5.83124	6.42548	6.47746	7.15048	5.39026	5.76986	5.85326	5.48005	5.89557	5.04287	6.4487	5.98431	6.54406	5.86863	5.34957
TA4301_NSCLC_CTA | 024 | PanCK neg	14	yes	yes	1571	0	2nd line or beyond	75	1	2.47	1	106	0	3.5	0	6.38448	5.66378	5.67328	5.82483	6.28611	5.49433	5.31366	5.60688	6.33865	5.81248	6.82177	5.66974	5.89322	5.83506	6.22761	5.99934	5.71844	5.77452	5.68938	5.77644	5.76497	6.1325	6.12737	7.01461	5.14553	5.85894	5.37377	5.38414	6.00212	5.41819	6.04219	6.06033	6.05633	5.97791	5.33892
TA4301_NSCLC_CTA | 016 | PanCK neg	20	no	no	1550	1	2nd line	113	1	3.72	1	113	1	3.7	1	6.06831	5.558	5.39093	5.80479	5.5042	5.91037	5.34719	5.71762	6.81011	6.07319	5.42034	5.48178	5.67395	5.48617	6.3664	6.44863	5.64923	5.59016	6.79287	5.77155	5.55938	5.70597	5.9078	7.15956	5.34539	5.70782	5.6739	5.72714	6.10071	5.30182	7.95126	6.28906	5.40291	5.99565	5.45419
TA4301_NSCLC_CTA | 042 | PanCK neg	15	no	no	945	0	2nd line	89	1	2.93	1	139	0	4.6	0	6.1107	5.49807	5.57669	6.0114	6.30883	5.71343	5.7053	5.56233	5.98273	5.73545	6.15136	5.66765	5.62435	5.75155	6.00495	5.82442	5.98463	5.53998	6.05156	5.91073	5.87983	6.01151	6.12382	6.81936	5.63617	5.48083	5.66893	5.39442	6.02735	5.48621	5.82082	5.97725	5.82121	5.68278	5.7272
TA4301_NSCLC_CTA | 019 | PanCK neg	23	yes	yes	3243	0	2nd line	140	0	4.6	0	140	0	4.6	0	5.88557	5.41761	5.39274	5.84172	5.88934	5.84404	5.74381	5.61397	5.98475	5.64426	6.20021	5.56108	5.66234	5.52767	6.62564	6.41061	5.53064	5.42644	5.91344	5.86793	5.72521	5.8119	5.96332	7.03977	5.26166	5.62388	5.76226	5.67912	5.97042	5.25927	6.12784	6.29504	5.42794	5.69839	5.52882
TA4301_NSCLC_CTA | 010 | PanCK neg	2	no	no	1214	1	2nd line	42	1	1.38	1	161	1	5.3	1	6.04079	5.66853	5.44881	5.67349	6.68492	6.22018	5.54202	5.52049	5.9746	5.70985	5.7468	5.38067	5.60501	5.50486	6.6981	6.1202	5.95315	5.45862	5.83748	5.53932	5.62797	5.95677	5.96235	7.26275	5.73377	5.9246	5.39522	5.56618	5.94721	5.12818	6.78675	6.13659	6.55531	5.97019	5.31346
TA4301_NSCLC_CTA | 031 | PanCK neg	9	no	no	1214	1	2nd line	56	1	1.84	1	161	1	5.3	1	6.18361	5.49751	5.40768	5.77951	6.42292	5.83802	5.53408	5.55087	6.14505	5.8175	5.60623	5.58158	5.59329	5.48267	6.16928	6.20427	5.6401	5.64058	5.97375	5.85532	5.84664	6.07863	6.09121	6.95471	5.45894	5.82386	5.58563	5.53243	5.97101	5.3721	6.20105	6.18876	5.67429	5.69542	5.49058
TA4301_NSCLC_CTA | 033 | PanCK neg	24	yes	yes	332	0	1st line	175	0	5.75	0	175	0	5.8	0	6.08062	5.57456	5.42804	5.87422	6.51751	5.6545	5.60313	5.55313	6.13384	5.85648	5.96312	5.59039	5.75099	5.60946	6.10964	6.23061	5.68619	5.68721	5.96263	5.84455	5.49564	6.2465	6.15277	7.25944	5.59718	6.04395	5.46248	5.46466	5.81498	5.44424	6.64681	6.18321	5.75702	5.90361	5.52137
TA4301_NSCLC_CTA | 034 | PanCK neg	5	no	no	600	1	1st line	51	1	1.68	1	194	1	6.4	1	6.22651	5.63914	5.66944	5.72237	6.45764	5.49814	5.7591	5.73642	6.14323	5.74692	5.68431	5.60752	5.92758	5.497	6.34537	6.12998	5.81702	5.61888	6.00781	6.01543	5.79234	5.94005	6.3173	6.92729	5.76333	5.81826	5.56567	5.64929	5.91225	5.37783	6.35508	6.18983	5.85122	5.71253	5.66493
TA4301_NSCLC_CTA | 012 | PanCK neg	25	no	no	602	1	1st line	196	1	6.44	1	196	1	6.4	1	6.18892	5.93684	5.4284	5.96557	7.03385	5.79911	5.53822	5.64835	5.95867	5.94048	5.41087	5.60269	5.86377	5.5016	6.32779	6.109	5.89728	5.75097	5.97726	5.75688	5.69046	6.01688	5.8382	7.04777	5.98193	5.9986	5.54775	5.45732	6.04986	5.303	5.91978	6.26911	5.43609	5.9713	5.52662
TA4301_NSCLC_CTA | 018 | PanCK neg	3	no	no	2710	1	2nd line	42	1	1.38	1	207	1	6.8	1	5.88152	5.46619	5.35036	5.53491	6.15505	5.82765	5.57234	5.66712	5.93239	5.68113	6.38713	5.62217	5.78726	5.60312	6.86	6.20939	5.53552	5.50594	5.8294	5.6301	5.65551	5.75027	6.15374	7.24275	5.5423	5.92249	5.19246	5.37916	5.95873	5.31763	6.56663	6.13736	5.53612	5.89545	5.39425
TA4301_NSCLC_CTA | 013 | PanCK neg	26	no	no	601	1	2nd line	207	1	6.81	1	207	1	6.8	1	5.81938	5.88374	5.47066	5.61266	6.14666	5.80997	5.89416	5.76238	5.96729	5.66764	5.65892	5.62258	5.75179	5.52506	6.43024	6.0985	5.84789	5.61066	5.85352	5.63626	5.65212	5.65596	5.86863	7.16938	5.5126	5.94495	5.74661	5.73186	6.01824	5.29161	6.20058	6.22865	5.47474	5.82462	5.33313
TA4301_NSCLC_CTA | 044 | PanCK neg	21	no	no	496	1	1st line	133	1	4.37	1	215	1	7.1	1	6.01673	5.62812	5.62114	5.51406	6.53178	5.79055	5.55576	5.65323	5.87434	5.64445	5.72119	5.64243	5.62887	5.66478	6.70776	6.09373	5.65173	5.60089	6.01774	5.58938	5.48996	6.11696	6.0456	7.24527	5.28805	6.02019	5.57861	5.92779	6.0378	5.18684	6.2929	6.31203	5.73537	5.85611	5.51378
TA4301_NSCLC_CTA | 047 | PanCK neg	22	no	no	496	1	1st line	133	1	4.37	1	215	1	7.1	1	5.99073	5.60457	5.60068	5.59754	6.63095	5.91947	5.52372	5.73096	6.19286	6.0963	5.79947	5.72039	5.65853	5.53724	6.27918	6.11249	5.26779	5.68095	5.851	5.71996	5.68515	5.80432	6.21517	7.31608	5.44929	5.86055	5.54229	6.67831	6.06299	5.15028	6.51992	6.29176	5.69167	5.88414	5.43333
TA4301_NSCLC_CTA | 026 | PanCK neg	8	no	no	722	1	2nd line	56	1	1.84	1	219	1	7.2	1	6.15293	5.71559	5.42543	5.87137	6.11129	5.83797	5.49553	5.57754	5.98523	5.89705	6.35288	5.6057	5.71348	5.44006	6.33149	6.09657	5.6613	5.85523	5.97436	6.04958	5.56133	6.13817	5.79475	7.03589	5.49955	5.87237	5.39574	5.35286	5.96326	5.33209	6.05666	6.21312	5.72218	6.03273	5.38177
TA4301_NSCLC_CTA | 046 | PanCK neg	12	no	no	722	1	2nd line	56	1	1.84	1	219	1	7.2	1	6.24571	5.31636	5.5954	5.43872	5.98504	5.92247	5.47974	5.77128	5.99364	5.8859	5.39367	5.42695	5.51548	5.48721	6.14869	6.21671	5.60202	5.79323	6.07038	6.02407	5.62276	6.4345	6.02651	7.13423	5.64054	5.91103	5.34197	5.39109	6.08927	5.21188	6.57985	6.33101	5.56561	6.10476	5.5256
TA4301_NSCLC_CTA | 023 | PanCK neg	6	no	no	829	1	2nd line	54	1	1.78	1	261	1	8.6	1	5.97226	5.81555	5.31577	5.35655	6.90218	5.80587	5.69555	5.78999	6.14454	6.24198	5.65184	5.59757	5.71289	5.63222	6.27057	6.29558	5.79614	5.49258	5.55837	5.38513	5.55339	5.54303	7.17812	7.39846	5.50515	6.39128	5.96249	6.75415	5.84331	5.20825	7.20147	6.13447	6.50145	5.82999	5.4473
TA4301_NSCLC_CTA | 037 | PanCK neg	17	yes	yes	1025	0	1st line	106	1	3.48	1	382	0	12.6	0	6.03443	5.55404	5.35146	5.73332	6.31103	5.71817	5.46041	5.60007	5.9501	5.79127	5.73324	5.52801	5.5999	5.54	6.20867	6.15538	5.58681	5.56058	5.94167	5.83674	5.77577	5.91839	6.00716	6.63109	5.3471	5.78564	6.10424	5.96911	5.88368	5.31512	6.37531	6.04727	5.66475	5.67796	5.50704
TA4301_NSCLC_CTA | 027 | PanCK neg	27	yes	yes	2674	1	2nd line	448	1	14.73	1	448	1	14.7	1	5.77815	5.55469	5.59382	5.52183	7.50002	5.93595	5.54985	5.62841	5.83918	5.87108	5.60738	5.6078	5.75188	5.47474	6.19355	5.89525	5.89429	5.59427	5.72893	5.68299	5.66174	5.63275	5.89259	7.05061	5.69682	6.10642	5.25338	7.61481	5.98061	5.33435	7.00202	6.36041	6.66532	5.92955	5.44537
TA4301_NSCLC_CTA | 004 | PanCK neg	16	yes	yes	1569	0	2nd line	92	1	3.02	1	615	0	20.2	0	6.27012	5.3838	5.34824	5.85824	6.65673	5.5507	5.679	5.60759	5.72747	5.69927	6.0447	5.8986	5.79761	5.81994	6.00693	5.67328	5.74412	5.84379	6.04434	5.39206	5.78062	5.89591	6.21283	6.92204	5.18394	6.01847	5.49009	5.45129	6.02942	5.18729	6.38439	6.05497	5.75007	6.03082	5.34505
TA4301_NSCLC_CTA | 025 | PanCK neg	18	no	no	1598	0	2nd line	112	1	3.68	1	664	0	21.8	0	6.03861	5.54032	5.55963	5.5241	6.08563	5.89918	5.61187	5.47664	5.81847	5.81371	7.16893	5.62114	5.75398	5.50927	6.33722	6.1334	5.66661	5.4223	5.73033	5.70178	5.54728	5.84171	5.90649	6.98335	5.49272	5.7735	5.48259	6.00373	5.9564	5.02191	7.5043	6.10351	5.75181	5.75518	5.41323
TA4301_NSCLC_CTA | 030 | PanCK neg	19	no	no	1128	0	2nd line	112	1	3.68	1	664	0	21.8	0	6.12188	5.45994	5.45692	5.65997	5.97863	5.77336	5.49461	5.78221	6.12517	5.74087	5.43988	5.5173	5.68095	5.75847	6.26022	6.15031	5.57734	5.60503	6.36456	5.83174	5.71356	5.78234	5.94635	7.15439	5.12767	5.63911	5.16708	5.9052	5.88623	5.39304	6.20674	6.12581	5.44988	6.10852	5.36291
[truncated: 1,793 more columns]

## Sheet: source_data_Figure_6h
	ROILabel	VAMP2	PPM1B	BLK	SFR1	PFDN5	EFTUD2	SMNDC1	CHMP4A	SBNO2	AZIN1	MRPS18C	PPWD1	RALGAPA1	TSPAN4	CYB561D1	KMT5A	CSTB	EIF1AX	C1RL	PTK2	DCUN1D3	BIRC2	ZNF106	OR2A1	CD81	TUBE1	YWHAH	PCBP4	PTGR1	ANKMY2	TXLNA	KPNA3	GNB4	PPM1G	RAC2	ENPP2	PUM3	IFNGR2	MS4A14	SND1	KRTAP10.10	C17orf75	RNF135	RGS1	CLDN5	RAF1	MARCHF5	NPLOC4
R1_C2	R1_C2	1713.14	2291.51	1481.1	1047.25	786.422	-1272.64	-822.092	-1236.43	2259.27	-44.9374	2079.99	-1083.01	566.322	2346.38	1252.69	-777.947	-641.294	-1581.26	787.054	-741.066	-372.474	685.233	-1483.64	-749.428	-868.029	1196.36	-1310.48	-1308.59	-2602.91	2700.24	438.006	787.498	83.2721	-1793.14	1731.05	1155.44	54.4288	1281.79	98.4093	-2103.68	114.811	1690.69	-624.2	244.417	478.218	-481.372	750.299	-806.647
R1_C3	R1_C3	1780.97	1131.91	1432.02	1812.31	-1403.18	-1550.77	-159.862	-851.408	-1679.19	-974.203	-26.9506	387.928	1646.17	-894.794	2270.38	802.072	210.87	-2438.66	739.939	-23.2202	581.357	-121.811	228.752	1474.6	-864.055	1360.94	-1217.41	1320.99	1342.86	944.381	417.027	1057.14	1127.47	805.646	48.1159	526.136	-401.932	-6045.5	2060.68	-1007.02	1588.61	367.944	103.792	-1538.35	-827.989	-319.681	-726.819	699.987
R1_C6	R1_C6	-1513.96	-2324.42	-72.2992	1125.71	-381.374	893.228	-1001.94	1611.88	4812.06	-245.542	480.349	2424.34	1829.12	-1775.52	2356.43	1958.73	-456.914	823.085	1575.25	4082.74	2282.24	217.509	-1061.29	-525.576	-778.22	-1771.76	-230.326	2731.52	3679.15	2072.86	-526.173	11.5565	465.137	916.22	-1870.12	-211.361	363.027	-924.288	628.538	-1542.91	-538.437	1898.6	1158.41	-1416.55	983.564	-2872.58	-1927.2	5348.32
R2_C2	R2_C2	-280.556	799.136	-419.507	-612.626	246.801	-267.481	280.49	762.537	41.4477	-332.09	-325.495	-1119.88	-282.892	765.052	-394.116	-1917.95	-59.5088	-141.988	-89.6737	-649.389	-285.54	968.586	283.381	-419.314	1339.9	-396.899	1945.66	-157.559	-242.649	59.0884	250.433	-219.347	-292.527	543.131	-502.421	-726.733	281.716	1303.63	361.488	1295.42	252.141	-474.002	1157.8	-59.3725	-187.129	803.862	-664.22	602.529
R2_C3	R2_C3	181.702	10.9588	133.415	289.722	142.786	91.867	51.1303	111.933	210.981	283.957	-356.694	151.915	-100.868	77.9134	236.472	-185.757	14.8798	96.2741	219.952	-78.5295	-11.2922	351.334	27.8597	147.094	247.595	182.155	327.922	114.116	72.9501	174.303	150.901	55.6986	182.349	69.7611	136.328	92.0482	-138.499	220.003	36.6204	163.018	91.2962	-0.69671	241.289	73.5266	101.197	2.43915	307.48	160.39
R2_C4	R2_C4	-1427.98	-1708.33	317.546	-633.537	816.852	352.621	670.062	383.357	616.738	-77.949	549.266	980.333	-265.208	-840.601	308.58	449.984	289.719	305.626	334.663	824.75	170.177	-1116.65	-1500.56	424.244	24.9195	287.193	128.83	496.765	-200.855	216.875	-422.967	-359.029	-57.7946	707.662	655.293	275.468	424.826	-724.195	396.033	838.089	375.192	597.075	551.45	490.544	485.147	565.867	587.09	1089.83
R2_C5	R2_C5	-417.742	-509.891	356.718	1632.83	-921.866	-99.6916	429.244	296.743	132.453	-812.346	436.887	-114.455	46.5864	-762.004	811.905	523.045	-320.547	380.697	707.391	77.1685	146.07	245.671	-391.772	960.299	-1167.96	1635.26	-905.094	-198.976	-384.044	61.9716	-341.652	435.071	-113.071	-20.8209	-477.222	-565.89	1923.05	-738.96	494.624	-203.559	-190.696	620.185	-12.5403	-435.921	86.3439	-45.9508	1312.99	-230.6
R2_C6	R2_C6	584.255	429.819	542.049	-102.332	535.472	-229.434	271.058	429.406	-255.247	20.4817	1.87902	398.485	456.788	-93.7243	283.478	346.487	-423.544	247.776	383.354	-111.223	32.3756	-28.2162	-227.476	271.279	-543.151	-268.468	-640.558	222.15	-314.286	-12.9195	36.6114	114.479	-628.277	-122.369	377.227	34.9157	93.1292	-185.918	335.17	558.809	1044.25	115.25	-335.025	453.06	-59.5002	327.319	45.8943	-473.696
R2_C7	R2_C7	11142.5	512.58	5597.1	3777.31	-4958.53	2589.54	-3280.27	7733.3	-3641.26	-4506.3	5196.51	6114.02	6429.56	3694.62	1591.73	-1485.92	4155.46	443.597	4917.05	-44274.3	-2211.21	4074.62	811.295	5263.58	-1089.31	1837.23	2214.36	4912.51	-38624	7514.37	1441.9	3699.17	-5009.88	-7889.06	7445.06	-12237	-5885.27	10142.2	2337.99	-2527.5	4488.32	2107.44	6389.17	6105.58	-1310.83	8023.16	745.929	-4321.05
R3_C1	R3_C1	-10.7465	-876.951	2086.3	614.649	-947.924	581.748	-121.54	-502.821	1247.77	-309.568	-1133.59	-728.785	-68.5126	-243.653	1978.97	-1037.18	-946.064	-165.004	903.513	1291.62	13.4456	672.694	-353.268	1977.08	-486.51	840.016	-817.226	1085.56	-780.409	1205.27	-155.069	-218.1	-1808.94	-511.28	-70.7826	367.391	201.126	-477.962	521.818	-651.462	-431.53	1667.28	1048.81	-821.429	-108.189	1163.97	129.973	515.458
R3_C3	R3_C3	577.122	164.617	329.559	77.9349	885.9	781.283	256.496	986.586	-102.505	68.4625	403.529	369.1	-262.927	383.58	-88.5744	-361.976	-247.311	539.117	148.685	-306.903	-130.498	-210.227	359.566	223.273	718.401	-188.961	277.545	233.003	-637.785	108.753	369.359	-281.652	140.19	-353.271	985.148	837.503	-621.981	741.912	-254.399	972.656	1754.93	-480.956	-208.766	604.936	267.805	602.235	-478.292	243.814
R3_C4	R3_C4	466.806	-1445.19	-662.481	-3640.04	1876.72	2128.48	-2912.56	1965.4	5962.63	3340.15	-1094.14	157.538	1445.26	-2239.42	-3973.18	-2240.68	-2370.66	-2346.63	4427.23	-4120.28	-4135.59	3536.65	-2266.3	-2538.18	-224.27	-1419.51	2367.36	-695.341	-734.716	801.897	-1284.42	-907.634	-3316.19	-407.184	-386.211	-1666.78	-809.172	-1886.36	-1141.39	5093.33	6058.24	-2844.19	4394.88	4054.83	-2592.12	-1001.37	4814.45	5147.07
R3_C5	R3_C5	314.141	421.681	331.982	-24.0654	574.975	557.991	115.981	861.655	757.404	68.6048	159.423	324.719	269.731	680.875	315.871	-5.4708	-231.128	11.1404	-128.566	-792.441	-636.686	650.201	182.367	-45.704	646.391	55.6568	-517.666	-607.005	-573.323	-39.0021	-33.5907	-248.957	-320.536	10.253	953.427	1089.41	-22.7741	133.494	-185.975	1396.65	1625.87	-127.287	431.409	-512.154	-516.801	180.861	-367.147	463.136
R3_C6	R3_C6	2456.76	-361.531	-86.6775	-178.145	930.142	-1028.36	1308.45	-1859.61	202.42	-178.437	-675.065	1511.11	321.668	1494.15	-341.799	1935.14	-1348.74	191.392	-2103.41	557.956	-385.928	-609.172	1360	-946.637	1375.77	-1124.72	-2048.2	796.945	-1443.85	3355.05	882.366	-126.157	2377.53	-1212.85	639.924	2007.69	-1031.07	-1100.32	-404.327	2474.07	1410.77	-1081.55	797.854	1626.01	2897.43	-48.8941	-1691.81	-5.90775
R3_C8	R3_C8	-692.372	-372.606	-552.614	-1195.77	429.338	620.302	21.0302	485.353	204.767	976.497	-1026.94	-642.278	-750.882	78.6866	1283.53	-487.71	-658.939	-343.005	931.311	320.596	584.785	1294.7	-388.281	382.281	252.425	-420.3	757.984	-320.365	-410.324	87.1095	366.514	-220.817	38.6819	510.674	486.604	118.695	-78.8888	-62.4411	-14.9976	866.534	-515.064	-449.391	-1244.95	1123.66	327.537	1116.58	1114.18	1136.61
R4_C1	R4_C1	-939.673	-2774.08	-176.947	-1545.95	1596.4	171.162	-1180.01	6567.03	557.935	1183.01	-1815.71	-24.2612	2527.56	-730.894	-1006.08	2177.12	-368.504	305.179	326.671	-2444.6	-2248.14	-1142.42	-878.883	4129.04	-1963.49	-531.657	-1604.7	50.7011	3706.76	1108.68	-841.723	-1302.45	1043.14	1318.68	-267.363	-1957.45	912.55	-371.579	-1648.85	5289.88	2711.11	-265.758	-1057.85	-1757.7	-369.124	523.47	1852.5	-2237.93
R4_C2	R4_C2	1156.54	2846.02	1538.35	-355.671	-286.483	153.926	1773.5	390.599	-3560.23	-1442.67	-30.1418	3235.9	660.9	483.669	3878.47	563.953	-1126.33	-310.939	106.444	-1178.64	-634.613	5.21159	-1404.06	1023.82	-1856.91	303.334	-3151.06	-155.86	-1355.39	907.156	1840.1	3274.41	-1650.06	-2133.41	-645.756	-576.73	1063.19	-1746.19	2302.26	-1475.95	-46.3723	-354.115	149.02	-661.801	-132.189	-957.829	646.756	1186.66
R4_C4	R4_C4	-2372.73	-1207.66	-1788.99	-769.278	365.673	763.394	-1177.49	-913.457	-46.4055	-274.394	286.917	-419.926	-766.394	-2951.51	-2577.44	-467.845	1595.25	-82.7886	1470.5	-872.11	941.824	-55.2044	-2368.84	395.06	-922.118	750.425	2316.83	-323.917	-916.826	898.099	-697.454	-476.542	-1342.48	2331.73	722.795	-1079.18	-909.718	1140.82	1261.16	1080.33	61.6726	527.269	979.943	616.501	-583.464	2089.5	1356.03	-1893.72
R4_C5	R4_C5	-2173	-1640.66	-1349.84	-415.069	4.56328	3196.67	2819.66	-2007.58	-662.972	2056.92	1157.52	97.0367	-736.777	421.055	-1923.58	-1172.37	-544.023	533.979	1166.41	1392.1	167.571	-243.735	-696.18	-814.455	-403.949	-633.159	2387.12	-387.938	-1497.96	-578.917	-641.079	-383.64	440.68	1030.78	1788.34	-418.64	560.865	1252.84	-1017.43	499.261	-1364.16	641.98	-1115.25	664.793	-1129.4	768.385	3537.31	-2687.75
R4_C8	R4_C8	2476.98	-1547.33	1025.62	-838.45	155.52	-2107.92	1193.49	1398.78	-271.725	-16.7002	1937.8	3640.94	2143.98	-1942.06	201.813	2168.13	-125.803	83.9804	87.663	-1069.64	-943.049	-322.414	544.041	1632.59	-768.209	208.848	-2867.67	1354.89	-14.9295	2400.54	-684.006	605.634	368.892	-1684.98	-548.099	669.693	-2535.28	-857.396	-1826.31	202.334	922.779	2074.99	1565.17	-617.846	170.586	-1906.55	-122.84	-651.572
R5_C1	R5_C1	355.823	1633.16	1882.45	-1211.52	3552.04	3168.11	-1019.96	1401.91	-383.518	-732.363	-990.481	-728.886	177.049	884.945	361.821	-804.773	2581.61	-627.575	-364.798	-1845.95	-2112.13	-10.3542	2486.18	-1152.14	3021.68	-871.483	878.328	-2452.55	-1027.5	-565.987	605.925	-1216.58	3416.22	-387.971	4164.83	293.266	-2289.03	1208.22	80.6027	1563.3	103.137	-1484.42	564.422	-410.088	-491.572	1717.28	-260.586	313.461
R5_C2	R5_C2	-621.877	6.06052	-1120.61	-230.98	1179.73	1053.37	246.855	1436.6	357.686	1470.91	-435.672	-1097.86	-409.659	2215.62	-1089.58	-347.761	96.1714	169.886	-375.061	54.0204	652.17	2637.92	-221.085	-536.577	3367.91	-1078.44	3307.7	-2803.97	-407.114	1051.58	-885.931	-1113.43	3095.7	1831.46	654.046	230.385	-329.027	1860.63	-805.369	2502.13	-479.212	-1728.67	-1563.95	8944.15	-878.763	1139.89	861.844	-1248.46
R5_C5	R5_C5	970.317	390.048	750.053	-465.934	-172.412	-930.206	-608.626	1216.09	-107.586	1745.99	230.68	-50.7129	1350.26	-1392.63	370.183	1435.68	1103	-202.531	363.806	-453.595	383.387	533.588	-3052.52	1646.41	-1834.15	465.672	-759.172	1988.97	440.67	-586.317	-515.312	240.208	-1745.62	376.765	709.549	-6512.15	-1152.51	-999.129	253.098	264.192	485.798	1735.29	870.111	-234.714	-7303.23	1084.63	-1321.81	-816.356
R5_C6	R5_C6	619.009	536.454	1569.13	-1505.37	989.218	-3335.94	285.3	478.059	2040.17	-3691.25	897.256	-1969.68	281.363	446.441	-1761.66	89.4602	989.111	365.617	-1376.2	222.78	3069.87	4108.39	-146.101	-2127.42	831.736	-1730.41	-542.975	-416.196	1407.38	1082.46	848.972	574.492	-1118.66	974.593	740.162	1500.14	-3596.41	938.106	-186.373	-1786.71	-1188.71	-2090.05	-470.751	1409.17	1023.99	-3176.34	-1326.27	1949.41
R5_C7	R5_C7	-10.4516	-115.653	-130.9	205.119	-232.769	-52.9315	523.756	-153.727	-1234.13	430.519	-293.498	156.659	452.96	587.808	374.321	225.269	116.098	378.854	-95.8733	-196.517	226.374	-247.338	270.03	106.513	-120.645	315.141	183.355	-526.68	254.457	485.342	318.006	214.05	488.044	113.092	-335.373	-333.809	570.989	118.662	261.508	158.42	236.379	340.691	317.321	302.672	-1192.73	89.9657	29.6348	-241.949
R5_C8	R5_C8	-2217.85	113.119	-1873.16	965.622	2553.17	5786.38	-1160.49	-458.663	523.894	2744.6	3087.76	-439.254	-2821.61	-2196.11	-3205.9	-110.736	912.772	1826.04	-6142.67	-289.898	-892.273	-2732.64	869.626	40.4003	-2126.9	454.897	2661.77	-5128.14	-1616.03	-3895.96	-2210.03	-1805.38	-1203.88	5860.37	2370.36	-678.748	7945.13	1405.27	-4430.71	3366.81	-1219.47	2356.35	-2537.79	349.927	-275.4	-1229.64	1046.92	-1390.16
R6_C1	R6_C1	-21.5635	-43.0749	331.927	178.485	-360.277	-99.3433	62.7266	-108.003	88.3017	-129.539	214.928	-53.0178	74.7167	4.2937	177.751	178.27	-133.28	-86.1035	248.932	-24.8373	796.682	53.3021	-20.6368	38.9279	-247.543	729.376	-130.209	137.161	56.5865	278.969	-128.274	217.663	16.2824	-51.6748	-80.076	63.742	183.42	-206.785	648.455	-236.113	-105.702	113.002	195.237	-119.997	-4.42551	-159.421	146.414	-50.3601
R6_C3	R6_C3	130.79	1248.17	4.65587	-695.121	733.287	-697.196	321.445	928.505	233.048	849.577	-346.117	-938.361	-47.437	574.097	-897.719	-866.124	108.75	-365.237	729.437	-401.139	467.815	623.226	784.6	-419.905	884.305	603.844	871.762	-471.658	283.287	-679.214	1322.59	65.1715	973.401	1019.05	398.793	472.606	-1062.75	472.535	349.839	509.195	-93.8557	-940.247	-1673.07	603.237	530.927	1271.95	-33.9884	160.954
R6_C4	R6_C4	-137.611	432.171	1877.48	368.764	299.972	584.392	494.5	-612.335	136.541	436.993	624.981	373.48	1533.28	929.6	-26.3991	226.658	-447.984	1071.32	-628.981	855.529	-298.027	755.071	-465.249	-374.103	464.65	-57.5367	-287.631	374.811	-68.292	147.88	2.89554	-699.332	2671.86	-144.037	924.956	1198.14	-1111.95	-113.27	233.981	612.063	244.003	519.761	622.101	3964.15	-537.723	583.932	752.125	129.305
R6_C5	R6_C5	-2173.76	-1585.47	-4077.01	-4113.43	9436.9	1844.73	116.775	2118.51	8105.97	757.263	153.491	3283.36	-3940.36	3542.48	2663.26	-4323.9	1693.7	-1731.76	-2324.01	-7865.58	-6033.81	124.171	-662.295	-7215.9	7650.67	-1267.4	12861.4	1349.05	-2810.57	-598.702	-2388.31	-3019.17	6064.87	2002.06	4548.98	-479.152	-4129.77	9206.61	-5066.01	6395.65	-1747.34	-7575.21	969.485	707.237	-3140.83	4398.65	144.883	-6728.57
R6_C6	R6_C6	-464.132	850.997	-443.089	1966.74	803.715	218.233	-1643.47	1001.44	2478.1	-1162.29	-309.692	-511.234	-545.534	3446.68	-548.668	-3827.02	3698.87	-826.584	-588.319	-468.444	-693.968	3387.73	1719.35	560.212	2069.2	-609.162	885.174	-1168.4	-533.835	-2761.82	15.5682	-786.793	2062.72	188.446	49.4283	1302.81	-1526.49	2885.68	1351.05	406.849	-1266.38	-55.067	1027.15	2382.49	-219.799	706.558	1245.91	-963.362
R6_C7	R6_C7	755.997	1195.48	1569.07	18.7921	718.474	162.459	104.945	997.661	482.782	166.701	125.752	268.898	117.767	-170.372	59.6889	602.348	-207.293	5.04419	-555.946	-278.914	-506.958	413.848	-232.057	-280.746	-507.859	-171.046	-500.836	-125.611	-33.9519	814.271	330.177	-271.941	-746.549	277.811	1774.46	12.2379	68.8066	-31.7285	-536.193	483.619	228.558	-208.633	-687.182	37.6621	-366.929	187.611	-261.68	-144.488
R6_C8	R6_C8	-50.0588	-99.9965	118.398	414.346	-836.369	-230.621	145.617	-250.723	204.989	-300.719	498.946	-123.079	173.452	9.96765	412.641	413.846	-369.366	-199.886	577.885	-57.6587	542.288	123.739	-47.9075	90.3695	-574.66	439.185	-302.274	318.413	131.363	647.615	-297.783	-215.994	37.7989	-119.961	-428.575	147.974	425.803	-480.043	329.111	-548.128	-245.384	262.33	453.234	-278.567	-10.2736	-370.089	339.895	-116.909
R7_C1	R7_C1	778.432	-2189.24	2931.58	654.734	-518.235	-844.805	2639.24	-1306.1	267.147	-1521.16	717.274	2315.71	1952.16	386.438	2131.89	2940.11	-847.872	721.914	1236.65	1699.65	1317.71	744.652	-1719.25	1559.92	-1134.51	608.367	-2487.22	1135.55	-5893.31	1878.56	-459.99	1597.52	-2174.51	961.642	-923.738	-35.1779	88.7432	-1137.43	2704.62	-3148.76	204.967	156.633	836.585	-2727.9	1757.67	1080.05	-2261.89	-305.502
R7_C3	R7_C3	539.366	-245.002	442.984	1759.09	-480.365	-996.285	833.368	-114.378	435.867	-222.94	637.518	-33.2337	-132.865	569.047	-241.735	283.979	-385.753	-279.129	400.388	368.226	711.903	-413.646	608.352	-1.33451	-465.082	717.708	-599.081	211.08	-154.758	53.0887	288.305	62.5162	61.4834	-282.518	-269.096	236.006	-212.998	-165.47	173.403	-477.474	-189.752	967.161	509.8	-381.685	448.286	-36.3838	-521.263	345.776
R7_C4	R7_C4	1472.43	9290.36	-9152.43	338.475	22917.3	-10001	1432.83	7804.76	-361.973	10455.3	-8834.31	-6665.33	550.479	22252.6	-7631.11	9881.07	21611.5	-6748.01	15725.2	-13957.5	18066	14845.7	15156.2	-12983.7	41180.4	-4598.93	-2403.14	-5916.57	-2481.54	4985.03	1119.69	-5763.37	6254.57	-10909.9	-5828.51	15257.9	-13560.3	23012.8	-13065.2	874.761	-6080.42	-9613.4	-15273.5	17742.3	4374.22	4697.28	-5945.55	-5310.19
R7_C5	R7_C5	930.462	438.962	822.887	654.471	459.318	278.675	-1417.67	1011.14	1304.96	-552.474	491.835	230.722	10.7361	357.081	766.621	92.8984	-961.506	-1096.29	-543.963	266.061	131.789	1740.83	-56.6514	639.789	-209.088	575.876	774.15	272.215	-526.117	41.8298	-983.365	487.739	-630.331	535.076	-281.576	-575.951	673.275	270.224	208.359	-470.087	-1064.46	345.108	234.709	-381.931	-237.176	248.9	153.561	471.134
R7_C6	R7_C6	-120.173	-3957.15	1303.19	2189.18	-3776.96	1847.73	1691.16	-5095.17	-6115.3	2074.49	1773.03	982.717	-2942.27	434.402	6671.97	3532.68	-1272.61	-310.467	4468.25	43.5712	-4085.88	-2155.23	4296.13	2141.36	1381.16	-1694.6	-7266.06	-6141.76	-5407.74	4334.91	4590.01	2979.92	-5278.2	-2217.72	-3322.71	-528.302	6342.07	-4841.96	5692.57	3006.57	1614.56	3179.82	-315.409	-8311.47	-1317.35	-7149.37	715.841	-1820.14
R7_C7	R7_C7	-1971.35	2158.53	3190.91	9125.37	-6740.8	6166.22	-7449.08	2433.2	9198.87	-9482.7	-5629.23	483.51	8637.9	7268.16	4647.74	12535.9	3636.2	759.259	9004.47	1871.08	4328.54	-4268.76	836.509	-442.403	-179.937	740.227	5859.14	8013.39	6371.29	-11388.4	-7938.91	2062.16	3543.55	2022.76	-5865.25	3767.25	8428.85	1527.58	2135.83	-15771.5	-28028.7	-9671.67	9428.7	-15822.4	5440.2	-5802.5	89.6716	3226.42
R7_C8	R7_C8	34.4531	33.319	59.8735	166.194	-18.4917	-4.65321	90.985	86.9269	107.818	-40.1107	203.355	19.0853	402.189	53.6579	309.288	168.324	-67.0715	38.5124	216.817	31.6236	194.533	87.7951	37.1291	56.9867	-110.123	166.817	0.0985219	357.094	62.5607	233.163	-45.5131	-22.1931	59.2484	435.954	-63.5616	67.2961	170.819	-34.4968	136.229	-61.2754	173.984	126.05	187.983	-64.0608	26.623	95.7599	151.745	27.9741
S11-32143	S11-32143	304.38	636.579	4261.09	-3234.77	2737	1334.36	-1510.61	1846.76	400.316	-1424.31	3017.56	6275.27	405.318	1398.41	-1003.99	481.077	761.998	-796.031	-364.673	-2287.78	-277.559	978.397	-262.451	790.141	-239.105	-99.0264	-2489.5	-1505.89	-1508.92	3623.26	59.4301	-183.743	520.171	-1212.19	1348.43	431.332	-366.74	-887.316	-2505.42	-1432.85	-754.347	2804.77	-1609.5	-226.28	1582.41	-1906.04	1908.45	3324.9
S13-28478	S13-28478	573.002	-161.11	110.944	15.545	650.661	-901.077	-1031.03	-196.384	-672.488	22.9778	-523.966	816.222	889.225	-214.442	502.72	-19.9202	-481.155	112.144	1035.52	-295.087	-108.771	-140.627	-208.809	-75.6944	131.817	-361.518	928.099	251.213	-176.388	499.642	-43.3999	10.4086	-1023.5	-439.511	97.1383	132.309	141.75	-102.195	198.811	427.203	906.363	1195.48	-393.258	-473.211	-13.803	1092.13	243.491	940.611
S13-7196	S13-7196	-895.053	-1841.81	385.423	2080.67	-1322.24	-925.758	-574.638	-737.639	-1837.34	-805.798	-205.343	-5.26966	2503.74	-288.882	614.713	3307.08	-1684.68	-1285	-951.764	-963.744	606.591	-231.622	244.554	2332.46	-2524.06	-822.26	-2069.17	634.35	-336.665	-590.302	736.772	1109.03	3617.71	-497.495	-122.138	-1082.9	1632.4	-2356.97	1718.3	-1364.13	1112.91	-707.326	-288.611	-115.211	40.9945	999.997	4030.44	-434.091
S13-8074	S13-8074	-249.014	374.598	130.018	204.743	122.979	393.328	260.078	103.038	82.4292	27.2274	265.189	334.461	266.537	291.688	167.112	217.952	-234.26	223.241	199.096	-108.29	135.273	281.521	301.692	164.416	6.6978	-8.7022	-293.893	221.644	33.9633	166.436	279.752	39.3615	-15.5339	237.171	242.616	118.99	210.574	197.279	187.01	316.973	146.25	71.051	259.71	102.903	172.454	1.72372	256.956	374.548
S14-10489	S14-10489	1677.35	986.341	1849.77	-1038.75	370.492	-722.097	-379.041	1974.18	-797.191	-1017.3	823.655	1731.48	536.189	-57.7298	421.374	403.191	-847.102	-1047.27	252.856	-194.318	-189.319	2746.58	-384.241	841.816	548.366	871.844	54.7892	-220.396	-337.735	-1536.35	-297.61	-791.824	-48.2614	804.321	413.739	-622.819	-808.515	-67.9339	-894.879	326.477	409.082	1746.44	-913.324	-26.1727	-526.68	-1554.72	-481.226	1603.81
S14-14165	S14-14165	1770.37	-200.731	1139.33	565.982	271.652	-950.056	1661.16	-306.453	-1156.92	-2895.63	1933.68	171.238	1235.29	1726.29	1575.59	998.926	-3400.36	-89.27	2641.47	-1126.54	-555.625	-9.17881	350.967	591.729	-323.478	503.356	-2343.76	375.429	-3570.91	821.987	-117.447	463.787	1153.21	-857.801	702.922	1082.48	-140.472	-2116.39	-43.8119	-528.818	1097.61	1109.69	-1127.44	295.909	20.5925	819.271	1368.52	-3938.59
S14-25109	S14-25109	167.487	402.328	81.468	-110.647	30.0692	352.797	348.154	253.022	72.1327	152.074	243.661	436.518	90.4411	228.942	235.231	-4.64841	-99.1098	63.8776	168.247	237.975	103.502	375.635	98.5873	166.888	-62.3493	49.6884	26.8591	210.775	165.477	14.6963	150.59	96.2016	209.338	357.9	129.071	209.636	89.6731	-198.182	88.4959	204.638	124.091	150.314	123.588	104.237	138.277	345.755	37.2911	-26.9733
S15-15403	S15-15403	-2865.51	-332.666	2802.45	3050.7	-3042.49	-5854.02	-286.762	1522.65	2379.3	2688.21	1310.02	6407.99	4103.63	-563.378	1440.93	4763.6	-2369.62	2888.92	-5287.76	-631.33	3601.92	-5816.73	2687.55	1327.16	131.816	-5568.9	-2582.01	-4406.02	40.1662	3368.35	-4577.9	77.1811	-7551.16	-933.027	664.276	2793.07	3492.19	104.74	-7350.26	3389.66	2724.04	-1186.97	717.15	2995.03	1392.9	7688.13	441.715	1803.59
S17-16092	S17-16092	6115.26	156.38	-374.95	1811.37	-787.968	-680.433	183.571	-638.411	-2042.11	-688.529	-1640.84	1115.97	-403.121	2053.21	765.754	-1642.08	-939.287	-1458.91	-708.304	946.988	973.959	75.1695	-577.554	-198.683	-137.172	-1937.82	-912.804	-484.339	-357.139	2677.83	3090.55	1709.59	-1250.2	-1185.54	-301.606	931.142	-685.02	388.357	2338.47	-929.358	-463.497	1170.33	3909.66	-1163.95	537.847	-1349.04	-925.76	1136.98
S17-18548	S17-18548	298.575	268.637	-510.09	59.2093	581.488	-532.071	-43.5895	1354.43	-60.9114	890.086	-1135.97	75.9106	264.596	-661.137	482.572	974.142	731.287	471.685	1222.97	-506.754	-711.956	583.182	-577.43	104.641	669.394	1351.14	396.188	1016.8	-414.42	-592.585	824.443	-21.867	390.434	-709.562	760.502	9.53153	222.049	195.398	413.007	408.107	893.72	-285.566	37.1006	186.838	-707.11	-641.528	-1083.31	-1143.75
S17-28460	S17-28460	-18481.9	-23989.4	9757.48	-15306.2	8652.61	28969.6	7572.72	-7538.47	-13239.6	-26786.5	-1063.5	-21457.4	-474.394	20573.2	-20017.6	-4525.78	-8059.01	-6919.03	52234.9	7972.45	10330.6	17719.3	-38627.9	-11826.9	8190.45	-10712.2	4564.26	-6262.43	7677.4	-20476.7	-9413.48	-2181.23	26396.2	-12286.9	-23916.4	3906.11	7229.47	2443.46	-485.442	-28892.3	-14929.6	-26516.1	-35668.7	-5366.8	8547.75	-29560.3	-11598	-7022.21
S17-9483	S17-9483	1676.39	-2863.63	4145.62	-242.637	-2093.58	-2765.69	-703.422	-257.623	-2468.07	-1928.14	-903.073	283.503	1883.4	-1152.14	1243.41	-223.177	-1948.46	453.791	-1770.14	-2065.75	-171.31	1340.71	298.357	3634.28	-3056.33	1423.89	-1687.82	1162	-1604.99	1327.35	190.761	565.183	-2942.75	-1074.82	-886.456	-1823.97	-418.923	-3174.89	1140.34	-2339.15	348.575	2030.01	-190.723	-1295.92	-1654.79	983.144	-2095.18	-1436.39
S18-565	S18-565	-480.552	349.9	-119.693	816.396	-1221.54	-187.349	183.261	-629.152	163.979	-67.8675	354.436	645.165	444.129	269.501	459.84	119.319	-409.337	95.9616	397.835	138.334	419.871	-290.714	-372.576	961.413	-1078.22	1041.17	-875.857	353.924	-103.761	862.582	-121.532	476.29	41.6894	-293.268	-224.875	-313.836	-152.075	-769.178	288.144	-672.423	128.486	1182.71	782.503	-419.992	227.643	1509.29	333.43	-163.634
S19-12863	S19-12863	945.721	921.686	-509.051	-1221.01	1193.3	-1966.49	1023.05	1195.9	428.764	140.81	-1624.08	-882.198	1942.74	1601.85	1092.36	757.951	-830.017	372.557	1559.61	282.554	-1693.01	-431.716	-2090.7	-584.712	-608.578	-652.69	-217.316	-1226.31	-1441.44	-641.721	2059.26	-455.738	-326.223	-994.571	-261.781	-835.123	-550.348	930.222	-1650.71	1030.49	1874.89	-1478.62	1382.38	488.642	-952.527	-1053.53	-1099.54	218.119
S19-20906	S19-20906	-49.4161	-132.612	184.355	216.075	188.024	-57.5157	-147.562	235.044	174.94	232.114	31.7353	203.177	192.16	307.833	-90.134	230.016	47.5054	-24.9871	-20.2588	233.944	-235.195	121.718	-53.6252	173.516	7.06852	172.111	99.5802	-45.0957	82.2513	289.78	170.672	80.6438	59.8012	-47.1073	150.792	173.014	323.956	318.497	112.336	68.3448	226.224	263.742	156.421	114.708	226.386	81.1648	61.8818	-35.4395
S19-21466	S19-21466	-278.227	-1497.18	75.6318	1421.62	-2202.74	-673.883	619.454	-1154.05	1369.01	-1544.81	-65.3923	572.721	1287.04	573.539	1314.68	-419.827	-874.126	107.932	-1949.22	-490.133	77.0612	-150.396	-4.63216	759.848	-1367.56	-886.53	-707.69	2788.43	-773.204	1495.03	6497.36	4173.56	-124.613	-1207.16	-844.424	-10.2469	1601.57	-1255.07	1418.1	-1639.68	384.408	1204.54	246.898	-514.655	2040.15	311.481	-1377.31	174.506
S19-26268	S19-26268	623.065	962.409	1881	186.516	1150.48	10.8644	404.642	1200.07	289.214	-766.333	44.5103	627.38	40.7552	186.819	-3.84473	930.964	-665.9	-213.895	-408.946	-517.03	-208.275	149.195	267.09	-107.722	45.0068	-98.2536	-452.536	-231.672	-506.793	-267.446	239.544	-107.88	154.675	100.217	1595.55	571.955	800.774	359.33	-601.212	174.454	-199.048	-171.305	418.74	-276.549	-502.869	46.5995	-554.501	549.522
S19-26656	S19-26656	-941.418	449.957	300.688	1924.57	-1079.71	-1538.29	227.553	296.552	-408.837	-962.106	1231.1	1632.48	-511.355	-142.382	168.837	2951.18	-888.174	-984.208	340.093	946.327	472.1	952.797	3180.02	3627.58	384.644	-597.563	-615.793	-144.703	270.281	-484.536	-1309.53	569.487	-749.785	-860.69	-1251.11	744.742	135.22	-899.036	1515.62	-709.587	-946.327	3307.05	2091.16	-746.294	2318.59	-501.976	1681	-456.36
S20-1194	S20-1194	-52.8642	-333.176	76.1382	33.2985	483.107	758.186	-385.425	519.008	-674.543	476.298	635.2	-326.936	164.277	36.3263	599.247	-266.231	275.035	4.23801	588.753	112.418	-5.31859	178.413	-149.03	-256.297	367.66	-82.0643	-9.44774	-130.681	-286.774	273.599	87.7336	-205.706	622.497	256.142	479.348	98.3105	-431.827	316.382	-342.962	487.623	349.066	9.93243	33.9291	122.972	-45.567	282.912	230.446	232.761
S20-27058	S20-27058	-4124.78	-11313.9	1822.33	-10365.2	-3205.88	14057.9	2493.51	5991.05	6908.99	13100	-10999.5	-2366.34	3133.81	3913.39	-19866.3	-2531.55	-6795.87	-2087.19	-1264.77	-10891.3	-13401.3	16398.1	5566.87	661.028	3834	-4726.61	6048.72	-10644	5820.48	-3236.48	355.857	-22.7019	8533.99	3054.79	3687.89	5511.77	489.02	4060.12	-16450.7	7535.22	-108.541	1477.48	-4097.21	3574.46	-3878.76	5007.85	14734.3	9188.62
S21-12496	S21-12496	-768.314	2912.64	-440.765	357.289	-291.647	-601.731	555.023	517.631	-488.239	-432.83	-296.984	-474.214	-129.072	-2322.43	-102.603	-294.806	-800.28	-135.023	870.825	-1131.31	65.4924	278.884	-1011.37	-1229.57	-1798.16	760.266	-177.492	396.336	13.5235	69.303	-898.856	-68.9677	-1386.9	-565.959	316.08	475.242	-174.892	464.859	-417.317	-713.718	197.261	-46.2228	-1032.48	-265.211	1348.63	1116.09	1975.48	-1210.98
[truncated: 5,000 more columns]
